# Supplementary material for: Large-scale plasma proteomics reveals bidirectional associations between sleep patterns and inflammatory bowel disease: a prospective cohort study
Source: BMC Med. 2025 Dec 5;24:18. doi: 10.1186/s12916-025-04539-4 (PMC12797352; doi:10.1186/s12916-025-04539-4)
Supplement: Supplementary file 2 — Additional file 2. Table S1. UK Biobank touchscreen questionnaire of sleep behaviors and the criteria of the healthy sleep score in this study. Table S2. Missing numbers and rates of variables of the clinical cohort. Table S3. Sensitivity analyses for association between sleep and IBD with different exclusion criteria. Table S4. Differential expression analysis of plasma proteins in the unhealthy sleep and diagnosed UC and CD. Table S5. The 7 functional modules identified by WGCNA and mediation effects of proteins between sleep and IBD. Table S6. Mediation effects of WGCNA modules in the association between sleep patterns and IBD. [file 12916_2025_4539_MOESM2_ESM.xlsx]

## Sheet: Table S1
Table S1. UK Biobank touchscreen questionnaire of sleep behaviors and the criteria of the healthy sleep score in this study
Sleep behaviors	Questions and choices	Scoring criteria
Chronotype	Do you consider yourself to be:
	1) definitely a ‘morning ’ person	1
	2) more a ‘morning ’ person than ‘evening’ person
	3) more an ‘evening’ person than a ‘morning’ person	0
	4) definitely an ‘evening’ person”
Insomnia	Do you have trouble falling asleep at night or do you wake up in the middle of the night?
	1) never/rarely	1
	2) sometimes	0
	3) usually
Sleep duration	About how many hours sleep do you get in every 24 hours? (Include naps)	7-8h scored 1, outside the range scored 0
Daytime sleepiness	How likely are you to doze off or fall asleep during the daytime when you don't mean to (e.g., when working, reading or driving)
	1) never/rarely	1
	2) sometimes
	3) often	0
	4) all of the time
Snoring	Does your partner or a close relative or friend complain about your snoring?
	1) yes	Not included
	2) no

## Sheet: Table S2
Table S2. Missing numbers and rates of variables of the clinical cohort
Variables	Mssing number	Missing rates
Age	0	0
Sex	0	0
Ethnicity	0	0
BMI	1391	0.00364874
PRS
UC	892	0.00233981
CD	892	0.00233981
TDI	454	0.00119089
Physical activity	76702	0.201197
Healthy diet score	83545	0.219147
Smoking status	1101	0.00288804
Alcohol intake	179	0.000469535

## Sheet: Table S3
Table S3. Sensitivity analyses for association between sleep and IBD with different exclusion criteria
Variables	Effect of prevalent IBD on the poor sleep		Effect of the poor sleep on incident IBD
Sensitivity analysis 1#	OR (95% CI)	p-value	HR (95% CI)	p-value
IBD	1.255 (1.167, 1.349)	8.43492e-10	1.254 (1.145, 1.373)	1.11e-06
UC	1.267 (1.161, 1.382)	1.096e-07	1.194 (1.071, 1.330)	0.0014001
CD	1.231 (1.092, 1.387)	0.000653195	1.438 (1.239, 1.670)	1.75407e-06
Sensitivity analysis 2##	OR (95% CI)	p-value	HR (95% CI)	p-value
IBD	1.261 (1.174, 1.354)	2.07564e-10	1.205 (1.103, 1.317)	3.79315e-05
UC	1.282 (1.176, 1.397)	1.4306e-08	1.155 (1.039, 1.285)	0.0079068
CD	1.237 (1.101, 1.388)	0.000327837	1.377 (1.191, 1.593)	1.61636e-05
# Exclude IBD patients diagnosed within 2 years before or after cohort enrollment in the clinical cohort
## Exclude participants taking shift work in the clinical cohort

## Sheet: Table S4
Table S4. Differential expression analysis of plasma proteins in the unhealthy sleep and diagnosed UC and CD
Protein	Sleep (score 0-2)			UC			CD
	logFC	P value	FDR	logFC	P value	FDR	logFC	P value	FDR
A1BG	0.050928	1.74241e-06	2.27451e-05	0.0478417	0.26779	0.486298	0.0925934	0.109089	0.322715
AAMDC	0.0227362	0.0369133	0.0935201	0.0342664	0.437729	0.655992	-0.0327727	0.579252	0.812278
AARSD1	0.0429629	9.19184e-05	0.000684548	-0.00198695	0.964403	0.978863	0.0258511	0.664448	0.851323
ABCA2	0.00463428	0.676839	0.766656	0.0474979	0.291843	0.515507	0.1332	0.0272158	0.113503
ABHD14B	0.0173147	0.113428	0.209704	0.0639026	0.149409	0.340854	0.0838605	0.157551	0.411866
ABL1	0.034743	0.00127102	0.00651334	0.0688671	0.115003	0.28954	0.0437899	0.454044	0.741165
ABO	0.0101162	0.368907	0.504977	0.0401133	0.379307	0.603332	0.0851504	0.163245	0.419956
ABRAXAS2	0.0193831	0.0752553	0.156208	0.106677	0.0156948	0.0885534	0.0377059	0.523523	0.782194
ACAA1	0.0597288	4.43246e-08	9.08655e-07	0.109907	0.0129704	0.0783677	0.223812	0.000156806	0.00135852
ACADM	0.00363213	0.746235	0.820041	0.0689999	0.129264	0.310213	0.060605	0.319532	0.629336
ACADSB	0.0114788	0.296184	0.426617	0.0789508	0.0762265	0.2309	0.0190441	0.749349	0.896201
ACAN	0.0238807	0.0216435	0.0641592	-0.0311553	0.45972	0.67554	-0.0286999	0.610903	0.824068
ACE	0.00334587	0.765504	0.833832	0.0624782	0.169335	0.363363	0.0115068	0.850018	0.946235
ACE2	0.0729557	2.56227e-13	2.66384e-11	0.122574	0.00242853	0.0250283	0.308016	1.24799e-08	3.39523e-07
ACHE	0.0115537	0.27979	0.410518	-0.0505929	0.24287	0.458789	0.00315171	0.956656	0.987628
ACOT13	0.0220421	0.044489	0.106783	0.122461	0.00587068	0.0466927	0.0617126	0.299681	0.606052
ACOX1	0.0118733	0.282312	0.413735	0.0404656	0.3659	0.589776	0.0262329	0.661458	0.848988
ACP1	-0.00673329	0.545848	0.664005	0.0315195	0.485373	0.70104	-0.0197493	0.743984	0.89302
ACP5	0.0829562	1.1666e-14	1.93971e-12	-0.0435131	0.317882	0.542731	0.135467	0.0201723	0.0889935
ACP6	0.0224813	0.0439664	0.105888	0.082209	0.0691119	0.216561	0.124944	0.0390307	0.148327
ACRBP	0.0189022	0.0827034	0.16777	0.112418	0.0108782	0.069444	0.120361	0.0416617	0.155491
ACRV1	-0.0189056	0.0203079	0.061324	0.0316769	0.337341	0.563112	-0.0314364	0.476884	0.755617
ACSL1	-0.0120656	0.284116	0.415608	0.0641088	0.160206	0.354916	-0.111813	0.0672678	0.226523
ACTA2	0.0277016	0.0068094	0.0260475	0.0868295	0.0363528	0.144765	0.044353	0.42448	0.725579
ACTN2	-0.0252287	0.0217614	0.0644431	0.0180421	0.685555	0.843826	0.00314101	0.958002	0.987681
ACTN4	-0.00364236	0.744051	0.819188	0.0534685	0.236934	0.454657	-0.0451968	0.455149	0.741432
ACVRL1	0.0391502	7.89275e-05	0.000615973	0.0532381	0.185326	0.386728	0.180063	0.00081701	0.00573088
ACY1	0.0702769	1.80424e-12	1.50061e-10	0.00566174	0.888591	0.945624	0.175279	0.0011946	0.00790335
ACY3	0.038831	0.000453846	0.00270173	-0.0158542	0.723891	0.86483	0.114383	0.0568995	0.200284
ACYP1	0.0267678	0.0141249	0.0463557	0.0580554	0.189065	0.390887	0.0486841	0.410632	0.715732
ADA	0.0132976	0.224807	0.349758	0.0144206	0.745317	0.875805	-0.056232	0.344019	0.653262
ADA2	0.0391569	0.00026614	0.00168502	0.166665	0.000128335	0.00255878	0.292453	5.15044e-07	8.19285e-06
ADAM12	0.0374615	0.0004883	0.0028647	0.0826	0.0578031	0.193854	0.0329133	0.572245	0.806685
ADAM15	0.011799	0.290325	0.421094	0.0556542	0.218414	0.430901	0.0650746	0.282333	0.584961
ADAM22	-0.0224353	0.0397067	0.0982041	-0.0613461	0.16521	0.3573	0.103508	0.0802387	0.258509
ADAM23	-0.00756178	0.497629	0.623071	2.18473e-05	0.999614	0.999614	-0.00760007	0.9	0.969615
ADAM8	0.021666	0.0464176	0.110096	0.210984	1.69945e-06	6.93812e-05	0.219408	0.000200632	0.00167828
ADAM9	0.0406662	0.000201312	0.00135089	-0.0118075	0.789996	0.898662	0.106651	0.0723187	0.239227
ADAMTS1	0.0155491	0.162443	0.274128	0.0661313	0.14264	0.331121	0.0343671	0.569246	0.805579
ADAMTS13	-0.0296025	0.00755995	0.0282141	-0.102519	0.0224508	0.107314	-0.134741	0.0250082	0.106587
ADAMTS15	0.0342592	0.00079815	0.0043838	0.0286788	0.488523	0.702267	0.028741	0.604048	0.821275
ADAMTS16	-0.000535858	0.959184	0.972069	-0.00526954	0.901168	0.949783	0.0247097	0.663533	0.850525
ADAMTS4	0.0326597	0.00290711	0.0129794	0.0755563	0.0892003	0.251855	0.0619749	0.297647	0.604207
ADAMTS8	-0.0789965	1.04418e-12	8.93999e-11	-0.0873809	0.0518845	0.181452	-0.0483921	0.421213	0.722551
ADAMTSL2	0.0567111	6.09542e-08	1.1989e-06	0.0671055	0.113846	0.288717	0.264902	3.10898e-06	4.26898e-05
ADAMTSL4	0.0168896	0.122824	0.222939	0.0864937	0.0511849	0.180168	-0.0348006	0.557807	0.799761
ADAMTSL5	-0.0275412	0.0134855	0.0447363	-0.047816	0.289851	0.513976	-0.111154	0.0660355	0.223783
ADCYAP1R1	-0.00960445	0.394714	0.530024	0.0507954	0.266684	0.485126	-0.153504	0.0121511	0.058273
ADD1	0.0120239	0.270775	0.400929	0.043242	0.328415	0.553538	0.00698389	0.906132	0.971905
ADGRB3	-0.00159627	0.885578	0.922662	-0.0118184	0.792627	0.9006	0.01104	0.85443	0.948548
ADGRD1	0.0504193	7.90515e-07	1.12803e-05	0.0139279	0.736471	0.872555	0.0288822	0.602122	0.821275
ADGRE1	0.0149467	0.173081	0.287088	0.139457	0.001708	0.0195747	0.245368	3.7346e-05	0.000389657
ADGRE2	-0.0108756	0.308955	0.441733	0.0306496	0.479237	0.696138	0.11943	0.0394263	0.149246
ADGRE5	-0.0102482	0.335216	0.467792	0.0110031	0.798484	0.901635	0.113748	0.0486309	0.175204
ADGRF5	0.0409707	0.000176937	0.00122053	0.134703	0.0023489	0.0245077	0.108562	0.0670139	0.226046
ADGRG1	0.0427308	2.88465e-05	0.000258376	0.0819501	0.0478028	0.173509	0.213565	0.000116496	0.00103706
ADGRG2	-0.000639619	0.949155	0.96636	-0.129104	0.00149155	0.01765	-0.242411	8.35775e-06	0.000102224
ADGRV1	-0.00161163	0.886317	0.922771	0.0278396	0.542253	0.747041	0.0536803	0.380021	0.686652
ADH1B	0.0368033	0.000504301	0.00293604	0.0209117	0.625778	0.806252	0.145141	0.0114459	0.0553473
ADH4	0.046212	4.93675e-06	5.61362e-05	-0.0510054	0.213564	0.42378	0.179051	0.00110567	0.00741616
ADIPOQ	0.0125033	0.191302	0.308691	0.07479	0.0537567	0.184101	-0.00155458	0.976106	0.992062
ADM	0.0621904	1.02687e-11	6.64274e-10	0.129692	0.00046547	0.00700173	0.27836	1.99355e-08	4.91799e-07
ADRA2A	0.0167551	0.136603	0.24144	0.00589529	0.897169	0.948977	-0.0058727	0.923377	0.977485
AFAP1	0.0144132	0.189905	0.307014	0.00264833	0.952606	0.973201	0.0975805	0.101829	0.307545
AFM	0.0113772	0.279258	0.410152	0.0574738	0.177415	0.374785	0.0977126	0.0866966	0.273132
AFP	0.00546033	0.618361	0.721174	-0.048396	0.275909	0.496091	-0.0614364	0.301463	0.606886
AGBL2	-0.00149976	0.894104	0.928631	-0.0506833	0.266978	0.485126	-0.067588	0.268778	0.568544
AGER	-0.00724838	0.500222	0.625224	0.00364097	0.933406	0.964553	0.0819109	0.160199	0.416373
AGR2	0.0663681	2.0074e-09	5.9628e-08	0.193456	1.60901e-05	0.000470748	0.178218	0.0029946	0.0174695
AGR3	0.036468	0.000872106	0.00472756	-0.0425857	0.337477	0.563112	-0.0175725	0.767475	0.905969
AGRN	0.0688141	1.93693e-11	1.11858e-09	0.0345036	0.406502	0.628093	0.304983	4.19833e-08	9.1204e-07
AGRP	0.0247017	0.0248483	0.0708007	0.0363814	0.414822	0.636217	0.0923498	0.122015	0.348563
AGT	0.0203326	0.0669426	0.142866	-0.0368796	0.41223	0.633091	0.000803603	0.98935	0.99547
AGXT	0.0489122	6.97614e-06	7.69225e-05	-0.00691563	0.875413	0.94296	0.229678	0.000100062	0.000904601
AHCY	0.0281391	0.00990497	0.0349495	0.0921402	0.0371676	0.146768	0.0639329	0.280048	0.581054
AHNAK	0.0197902	0.0532215	0.120286	-0.0544498	0.189378	0.391256	-0.128247	0.0209223	0.0918627
AHNAK2	0.0149378	0.174835	0.289522	-0.00614784	0.890403	0.945977	-0.0595671	0.318558	0.627842
AHSA1	0.00866339	0.437158	0.567604	0.125055	0.0056441	0.0457659	0.0768707	0.203741	0.48376
AHSG	0.027347	0.0142906	0.0467942	0.0811577	0.0728073	0.22404	0.129209	0.0328572	0.131203
AHSP	0.0312598	0.00400445	0.0170673	-0.0690848	0.116567	0.290667	0.0534285	0.364563	0.674661
AIDA	-0.00147504	0.895599	0.929018	-0.0723647	0.112148	0.287192	-0.00462089	0.939592	0.982436
AIF1	0.0166039	0.131378	0.233909	0.0355239	0.425747	0.647857	-0.00973688	0.870444	0.957258
AIF1L	-0.0214298	0.0558216	0.12471	0.0917022	0.043445	0.161091	0.0675849	0.266201	0.566227
AIFM1	0.0402992	0.000193333	0.00130737	0.114176	0.00916308	0.0623218	0.124808	0.033332	0.132442
AK1	0.0281752	0.010251	0.0359095	-0.00578252	0.896559	0.948962	0.0316194	0.595351	0.818257
AK2	0.0225655	0.0407271	0.0997111	0.0928518	0.0377342	0.147244	0.0275286	0.645382	0.84093
AKAP12	-0.015383	0.169554	0.283174	-0.0161171	0.722493	0.86483	0.0763133	0.209036	0.490412
AKR1B1	0.0191554	0.0851705	0.170869	0.011966	0.790741	0.898808	0.0157339	0.794359	0.914102
AKR1B10	0.00885413	0.429034	0.560556	-0.0158074	0.727539	0.866912	0.0780909	0.198499	0.476366
AKR1C4	0.01833	0.102824	0.195251	0.0268105	0.556013	0.757395	0.0420352	0.490424	0.761133
AKR7L	0.0389391	0.000446714	0.00266974	0.029962	0.505055	0.716479	0.112446	0.0616405	0.212853
AKT1S1	0.0312403	0.00444289	0.0185556	0.0918786	0.0389646	0.149578	0.0284089	0.633441	0.832717
AKT2	0.0121148	0.269978	0.400768	0.12033	0.00685582	0.0519721	0.0192139	0.747061	0.894936
AKT3	0.00338165	0.758553	0.829507	0.0923814	0.0382518	0.148468	0.0530204	0.3743	0.681959
ALCAM	0.0254343	0.0129332	0.0433241	-0.0220543	0.59485	0.786581	0.113063	0.0416636	0.155491
ALDH1A1	0.0476942	7.51473e-06	8.16245e-05	-0.00246385	0.954479	0.973201	0.189425	0.00104229	0.00705608
ALDH2	-0.00518086	0.644365	0.741695	0.0240147	0.59751	0.786581	0.0534131	0.380317	0.686652
ALDH3A1	0.0763053	7.41295e-13	6.74347e-11	-0.0380101	0.378181	0.602235	0.167351	0.00374652	0.0212595
ALDH5A1	0.0139482	0.204962	0.32497	0.0493466	0.268483	0.487253	0.091461	0.12547	0.353994
ALMS1	-0.0033031	0.769497	0.836135	0.0193657	0.671611	0.834425	0.157376	0.0100567	0.0498724
ALPI	-0.0173693	0.122278	0.22247	-0.0428713	0.346625	0.572527	-0.030927	0.612003	0.824171
ALPP	0.0215415	0.0226582	0.0664231	-0.0040995	0.914769	0.956842	0.0194536	0.704377	0.87392
AMBN	-0.0189705	0.0921311	0.18048	-0.069812	0.126153	0.306281	-0.00251477	0.96717	0.990181
AMBP	0.0666821	6.16565e-11	3.04207e-09	0.0978122	0.0179549	0.0959024	0.329538	2.56028e-09	7.68348e-08
AMDHD2	0.00673466	0.549791	0.666871	0.023956	0.599609	0.786953	0.0928735	0.128397	0.359364
AMFR	0.0160543	0.150143	0.258772	0.0598181	0.185811	0.386906	0.0774331	0.200723	0.479724
AMIGO1	0.00112247	0.92068	0.946697	0.0133845	0.769525	0.888218	0.0120967	0.843179	0.942569
AMIGO2	0.0135502	0.225548	0.350358	0.0736854	0.103899	0.274292	0.0705979	0.244425	0.541493
AMN	0.0504789	5.53896e-06	6.24958e-05	0.0746429	0.0974024	0.263946	0.162901	0.00687984	0.0358527
AMOT	0.00930012	0.368975	0.504977	0.0924544	0.0275313	0.121063	0.341559	1.17337e-09	3.97171e-08
AMOTL2	0.0232213	0.0355681	0.0914654	-0.0174335	0.697005	0.849833	0.0221205	0.712061	0.876453
AMPD3	0.0330178	0.00320102	0.0141399	-0.0754527	0.0964781	0.263213	0.0211132	0.728243	0.884527
AMY2A	-0.0267277	0.0140948	0.0463446	-0.0718287	0.103548	0.274025	0.133204	0.0241116	0.10383
AMY2B	-0.0321788	0.00324392	0.0142677	-0.0775372	0.0800872	0.237592	0.153983	0.00941302	0.0471623
ANG	0.0576172	5.89608e-08	1.16758e-06	0.0619327	0.150468	0.342301	-0.0456082	0.428915	0.728375
ANGPT1	0.00474089	0.671227	0.762068	0.0773419	0.0874966	0.248976	0.0448578	0.459066	0.743292
ANGPT2	0.0458658	2.09996e-05	0.000195303	0.21696	6.84572e-07	3.37761e-05	0.216893	0.000208631	0.00172725
ANGPTL1	0.0117071	0.286669	0.417656	0.0465351	0.295996	0.519688	0.118652	0.0465151	0.169469
ANGPTL2	0.0450755	1.98425e-05	0.000186931	0.112677	0.00849739	0.0596046	0.354468	6.16875e-10	2.18991e-08
ANGPTL3	0.0304608	0.00325799	0.0142832	0.111472	0.00788588	0.0578232	0.314812	2.06458e-08	5.00832e-07
ANGPTL4	0.0266745	0.0130225	0.043573	0.180058	3.52792e-05	0.000881641	0.330819	1.36186e-08	3.5715e-07
ANGPTL7	0.0282082	0.0100521	0.035383	0.043688	0.325265	0.551454	0.00643518	0.913799	0.975794
ANK2	-0.00535516	0.634602	0.732485	0.0292985	0.521119	0.730018	0.0320429	0.600114	0.82026
ANKMY2	0.0243632	0.0262934	0.0731742	0.061999	0.162959	0.356672	0.00779713	0.895711	0.967229
ANKRA2	-0.00394713	0.726259	0.80508	-0.045648	0.317737	0.542731	-0.0773867	0.20573	0.487291
ANKRD54	0.00667354	0.548143	0.665406	-0.0343633	0.445425	0.662562	-0.00747417	0.901323	0.969963
ANP32C	0.00426718	0.704999	0.78872	-0.0717857	0.116046	0.290215	0.0269691	0.659151	0.847896
ANPEP	0.0581302	1.94093e-07	3.26592e-06	0.0301848	0.504892	0.716479	-0.0295465	0.625818	0.831093
ANXA1	0.0172661	0.11465	0.211099	-0.0512178	0.248174	0.465187	0.0500982	0.398753	0.703496
ANXA10	0.054256	7.15124e-07	1.03056e-05	0.0882123	0.0467496	0.17019	0.175902	0.00305165	0.0177667
ANXA11	0.0254239	0.0228704	0.0668431	0.0511548	0.258558	0.477474	0.0386604	0.523548	0.782194
ANXA2	0.0232453	0.0282183	0.0774209	0.0110909	0.79615	0.901635	0.0883543	0.124178	0.352021
ANXA3	0.0208664	0.0581679	0.128766	0.0864042	0.0529019	0.182125	0.0964247	0.106567	0.317519
ANXA4	0.0227589	0.0382529	0.0958298	0.097139	0.0290794	0.124475	0.0242297	0.684252	0.860042
ANXA5	0.0261738	0.0187655	0.0576228	0.0339662	0.451716	0.668309	0.0595099	0.324615	0.634197
AOC1	-0.0105568	0.348381	0.483167	-0.0291432	0.522959	0.731408	-0.0872173	0.153234	0.404043
AOC3	0.025402	0.0178408	0.0553085	-0.0122535	0.777969	0.892025	-0.0407571	0.483517	0.759008
AP1G2	0.0309352	0.00432934	0.0181679	0.07085	0.10688	0.279539	0.0452237	0.441974	0.736191
AP2B1	0.0241265	0.0249541	0.0708007	0.0651585	0.13513	0.319807	0.0636502	0.275533	0.577302
AP3B1	0.0260637	0.0158167	0.050486	0.107032	0.0144736	0.0839294	0.0707351	0.22733	0.518618
AP3S2	0.0206563	0.0542721	0.121903	0.0724969	0.0955475	0.262123	0.0891978	0.125497	0.353994
APBB1IP	0.0243856	0.0214817	0.06394	0.0541043	0.208078	0.416872	-0.0434835	0.449743	0.739639
APCS	0.0442748	7.11879e-06	7.81993e-05	0.0989486	0.0132872	0.0791727	0.150789	0.00481946	0.0263711
APEX1	0.0329997	0.00226333	0.0105249	0.0753223	0.0854944	0.245438	0.00926921	0.874383	0.957679
APLP1	0.0135788	0.206883	0.327302	-0.076435	0.0795663	0.237556	-0.0606831	0.298416	0.60461
APOA1	0.00715656	0.497478	0.623071	0.0547796	0.200018	0.4066	0.0449006	0.432621	0.729509
APOA2	0.0316207	0.00328083	0.0143186	0.178257	4.31115e-05	0.00104581	0.126686	0.0298982	0.121726
APOA4	0.0117876	0.288355	0.419281	0.0254424	0.57174	0.769889	0.119701	0.0468533	0.170275
APOB	-0.00057598	0.959274	0.972069	0.0538121	0.239093	0.455744	-0.0229843	0.707178	0.874592
APOBR	0.00397142	0.722901	0.801969	-0.0358818	0.429212	0.651087	-0.116933	0.0542713	0.192194
APOC1	0.0348148	0.00116912	0.0060557	0.0195048	0.653604	0.825155	-0.0301496	0.604302	0.821275
APOD	-0.00842868	0.436602	0.567135	0.00911509	0.835543	0.922011	-0.178934	0.00232927	0.0141261
APOE	0.0230132	0.0394779	0.0980547	0.0435079	0.336746	0.562725	0.0716997	0.236942	0.532206
APOF	-0.0255405	0.01237	0.0416773	0.0201034	0.627089	0.806656	-0.210565	0.000143599	0.00125154
APOH	0.0123179	0.270437	0.400873	0.00314572	0.944633	0.969614	0.0272062	0.653637	0.843412
APOL1	0.0245794	0.025649	0.0719308	-0.0270319	0.544803	0.748076	0.129006	0.0308444	0.124193
APOM	0.0313687	0.00332871	0.0145058	-0.0652532	0.131854	0.313328	-0.326115	1.83411e-08	4.60267e-07
APP	0.0085877	0.440236	0.570582	0.125866	0.00524747	0.0440213	0.135864	0.0243847	0.104388
APPL2	0.0152858	0.164767	0.276926	0.0627182	0.159565	0.354265	0.027621	0.643538	0.839686
APRT	0.0141932	0.200749	0.319422	0.0525673	0.242285	0.458426	0.0971448	0.106456	0.317519
ARAF	0.0104378	0.347339	0.482166	-0.0308975	0.492431	0.706489	-0.0652618	0.278722	0.580251
AREG	0.0425278	0.000127918	0.000907357	0.194012	1.61713e-05	0.000470748	0.410564	9.21066e-12	6.70306e-10
ARF6	0.0285996	0.00944276	0.0337253	0.052972	0.235515	0.453429	0.031053	0.6034	0.821275
ARFIP1	0.0154079	0.158752	0.269461	0.122677	0.00562448	0.0457343	0.0124236	0.834078	0.939628
ARG1	0.025112	0.0255047	0.0715952	-0.0782002	0.0860904	0.246343	0.00171	0.977631	0.992635
ARG2	-0.0123337	0.269478	0.400358	0.0700593	0.12166	0.298864	0.0171089	0.77765	0.909133
ARHGAP1	0.0164286	0.138705	0.243906	0.00999494	0.824098	0.915629	-0.0825596	0.170166	0.431492
ARHGAP25	0.00117284	0.91492	0.944444	0.0331022	0.45684	0.673436	-0.0216848	0.715755	0.877965
ARHGAP30	-0.000696547	0.950482	0.966755	-0.0753058	0.0975627	0.263946	-0.04637	0.44598	0.739321
ARHGAP45	0.0210646	0.0540127	0.121414	0.0653632	0.140138	0.327401	0.0164095	0.782019	0.911312
ARHGAP5	0.0209168	0.0621854	0.135902	-0.042823	0.346114	0.572465	0.0324304	0.594008	0.818257
ARHGEF1	0.0228019	0.0371676	0.0939192	0.103171	0.0199791	0.100358	-0.00457803	0.938521	0.98234
ARHGEF10	0.00330464	0.763712	0.832959	0.0368576	0.408046	0.630144	0.0893611	0.133992	0.37077
ARHGEF12	0.0180707	0.10177	0.193462	0.061662	0.168264	0.362547	0.0334512	0.576577	0.811221
ARHGEF5	0.022621	0.0432812	0.104882	0.0944379	0.0373456	0.146768	-0.0218033	0.71953	0.880064
ARID3A	0.00559383	0.6191	0.721747	-0.0636439	0.162803	0.356672	-0.034255	0.574661	0.809307
ARID4B	0.00285772	0.795271	0.856456	0.0107147	0.810281	0.908103	-0.0375	0.530213	0.787073
ARL13B	0.0190944	0.0825061	0.167603	0.0247654	0.578418	0.774505	-0.0244534	0.681868	0.859272
ARL2BP	0.0244084	0.0249497	0.0708007	0.0748537	0.0897468	0.252279	-0.0583959	0.322727	0.632631
ARMCX2	0.00859762	0.445556	0.575173	0.014648	0.748432	0.878856	0.0726014	0.235022	0.529117
ARNT	7.80117e-05	0.994464	0.99549	-0.0115905	0.799219	0.901755	0.0904757	0.137984	0.377865
ARNTL	-0.0123243	0.274477	0.404558	0.0991229	0.0300898	0.12746	0.0381557	0.532824	0.788359
ARSA	0.0431772	6.67343e-05	0.000539621	0.142582	0.00115703	0.0149031	0.194361	0.000936367	0.00644389
ARSB	0.0241983	0.025115	0.0710383	0.156393	0.000354343	0.00569038	0.13545	0.0208304	0.0915971
ART3	-0.0186691	0.0637221	0.138429	0.0148606	0.715724	0.861558	0.0690091	0.206434	0.48856
ART5	0.0191072	0.0905168	0.177813	0.00668457	0.883824	0.944148	0.0470216	0.442545	0.736191
ARTN	0.00793651	0.481736	0.608128	0.00981069	0.830084	0.919823	0.00181142	0.976386	0.992062
ASAH1	0.0365	0.000804442	0.00441004	0.102351	0.0204043	0.101707	0.0977083	0.0981854	0.299286
ASAH2	0.00616766	0.571186	0.682843	-0.0901721	0.0410435	0.15536	0.0562139	0.341347	0.651435
ASGR1	0.0746748	1.25726e-13	1.40765e-11	0.135461	0.000912231	0.0122791	0.484034	8.26732e-19	4.01103e-16
ASGR2	0.0463777	2.40453e-05	0.000221506	0.169209	0.000143289	0.00278075	0.199506	0.000810324	0.00569772
ASPN	0.0115757	0.292097	0.422402	-0.103063	0.020631	0.101791	-0.0544402	0.361037	0.671641
ASPSCR1	0.0229336	0.0347505	0.0901594	0.0189522	0.666818	0.832022	0.0288318	0.624637	0.830661
ASRGL1	0.0191081	0.0826716	0.16777	0.0487172	0.274934	0.495133	0.00346527	0.953736	0.987628
ASS1	0.0280048	0.00921435	0.0331557	-0.0374447	0.39027	0.613432	0.0668424	0.251906	0.549287
ATF2	0.0121081	0.282408	0.413735	0.0588596	0.197249	0.402942	-0.00389485	0.949175	0.986181
ATF4	0.00959411	0.394741	0.530024	0.0153898	0.736217	0.872555	-0.0113928	0.852209	0.946862
ATG16L1	0.0254527	0.0195341	0.0593568	0.0627915	0.155165	0.347717	0.0448833	0.447796	0.739639
ATG4A	0.0224775	0.0413586	0.100912	0.0116779	0.793696	0.901111	0.0894954	0.134325	0.370986
ATOX1	0.034483	0.00173668	0.00839782	0.0918944	0.0394495	0.150903	0.132265	0.0267948	0.112069
ATP1B1	0.00747305	0.50591	0.630708	0.122376	0.00718454	0.0536261	0.0184935	0.761528	0.902682
ATP1B2	-0.0111023	0.323834	0.456062	-0.0430372	0.345301	0.571606	0.0116814	0.848239	0.944977
ATP1B3	-0.00318193	0.77771	0.840978	0.0855798	0.0609819	0.199755	0.00944133	0.87728	0.960235
ATP1B4	0.0182149	0.106397	0.200462	-0.0732636	0.109041	0.282401	0.0517007	0.398208	0.703387
ATP2B4	0.00985434	0.380899	0.517645	-0.0189592	0.677412	0.838837	-0.0163688	0.788455	0.911782
ATP5F1D	-0.0212403	0.0597796	0.131335	0.00769307	0.866397	0.936185	0.0506848	0.407636	0.713975
ATP5IF1	0.0274162	0.0133702	0.0445316	0.128305	0.00428	0.038218	0.047161	0.432788	0.729509
ATP5PO	-0.0147178	0.191949	0.309565	-0.00368301	0.935782	0.964796	-0.0410797	0.501974	0.767498
ATP6AP2	0.0246517	0.0272869	0.0755156	-0.0127757	0.777729	0.892025	0.132586	0.0286255	0.11753
ATP6V1D	-0.00482256	0.667077	0.759132	-0.0647847	0.153879	0.346882	0.0639744	0.292815	0.598165
ATP6V1F	0.0224096	0.0426753	0.103696	0.0332176	0.458479	0.675079	-0.0246018	0.681666	0.859272
ATP6V1G1	0.015307	0.158934	0.269558	0.094197	0.0324252	0.132943	0.0876144	0.137178	0.376568
ATP6V1G2	0.0327164	0.00359887	0.0155435	0.0123781	0.785783	0.89527	-0.0129486	0.831791	0.938826
ATRAID	0.0353334	0.00101587	0.00534757	0.0361727	0.40649	0.628093	0.182801	0.00172401	0.0109338
ATRN	0.0299751	0.00624636	0.0244397	-0.0603633	0.174206	0.369616	-0.0827202	0.164193	0.421115
ATXN10	0.0227161	0.0404807	0.0994778	0.0526577	0.24123	0.45824	0.0315331	0.600086	0.82026
ATXN2	-0.014372	0.200741	0.319422	0.00420507	0.926401	0.962489	0.0323975	0.59495	0.818257
ATXN2L	0.00885804	0.419378	0.551751	0.0148307	0.738673	0.873741	-0.0104264	0.860909	0.952553
ATXN3	0.0290551	0.00781938	0.0290705	0.0198884	0.653259	0.825155	0.0240417	0.684963	0.860193
AXIN1	0.0213882	0.051526	0.117733	0.0501649	0.259794	0.478645	0.0469755	0.430503	0.729509
AXL	0.00824275	0.45358	0.582346	0.0402603	0.366369	0.590206	0.200163	0.000792911	0.00560234
AZI2	0.0222814	0.0393417	0.0978	0.0306072	0.484891	0.700853	0.0279348	0.633906	0.832717
AZU1	0.0191502	0.0839383	0.169214	0.0688446	0.125239	0.305007	0.0349059	0.561426	0.800995
B2M	0.039442	0.000205091	0.00136883	0.125318	0.00360588	0.0334291	0.243901	2.31188e-05	0.000252055
B3GAT3	-0.0129567	0.250468	0.377778	-0.00871208	0.848778	0.928172	-0.00545304	0.928954	0.978713
B3GNT7	0.0308165	0.00450082	0.018717	0.0498677	0.256671	0.476207	0.0874538	0.137251	0.376568
B4GALT1	0.0468984	1.51182e-05	0.000146209	0.158839	0.000299067	0.00506153	0.394103	2.02624e-11	1.31075e-09
B4GAT1	0.0425893	6.99984e-05	0.000558261	-0.0111985	0.79643	0.901635	-0.0189266	0.744636	0.893134
BABAM1	-0.00100449	0.928703	0.952927	0.0619391	0.173366	0.368909	0.0172548	0.776915	0.908638
BACH1	0.0145184	0.185881	0.303137	0.0527406	0.235697	0.453479	0.0839041	0.158733	0.414044
BAG3	-0.0136374	0.210652	0.331823	-0.0420662	0.340692	0.56607	-0.0709882	0.229672	0.52105
BAG4	0.0157529	0.138988	0.244158	0.0795562	0.0652027	0.207664	0.0425827	0.460942	0.744062
BAG6	0.0187342	0.0864621	0.172155	0.0028371	0.94892	0.971823	0.0444973	0.452868	0.741165
BAIAP2	0.056192	1.3046e-07	2.38849e-06	0.179653	3.12952e-05	0.000809837	0.372287	1.1403e-10	5.42465e-09
BAMBI	0.0345075	0.0016559	0.00810136	0.0699646	0.115523	0.290152	0.271433	5.06635e-06	6.44024e-05
BANK1	0.0164991	0.135511	0.240093	0.0372434	0.405717	0.627645	-0.00483562	0.935721	0.981226
BAP18	0.037319	0.00044046	0.00263823	0.0292551	0.496624	0.711103	0.0306903	0.594185	0.818257
BATF	-0.007946	0.48024	0.607026	0.00142012	0.975164	0.985515	-0.045999	0.451246	0.740461
BAX	0.0172872	0.114009	0.210316	0.147132	0.000902209	0.0122155	0.096675	0.103248	0.309851
BCAM	0.0279553	0.0113122	0.0389701	-0.00449681	0.919919	0.960504	0.131663	0.0278682	0.115562
BCAN	-0.0123705	0.236072	0.363794	-0.121175	0.00418234	0.0374609	-0.0243534	0.667194	0.852216
BCAT1	0.0237706	0.0277029	0.0763666	0.0396053	0.365419	0.589327	0.106553	0.0688856	0.23049
BCAT2	-0.0107552	0.339457	0.473193	-0.0293976	0.519391	0.728649	-0.0420825	0.490813	0.761133
BCHE	0.0480746	9.80896e-06	0.000102071	0.0278303	0.527707	0.7343	0.0167568	0.776363	0.908357
BCL2	0.0262053	0.0165299	0.0523595	0.00414533	0.925457	0.962489	0.0526573	0.374597	0.681959
BCL2L1	0.0227179	0.0388785	0.0968138	0.122613	0.00594353	0.0470153	0.0100347	0.866439	0.955957
BCL2L11	0.0297261	0.00725482	0.0273205	0.0782091	0.0813217	0.23936	0.0570774	0.341942	0.651435
BCL2L15	0.0167453	0.128546	0.230473	0.00864545	0.846467	0.926862	0.03811	0.523702	0.782194
BCL7A	0.0173474	0.124367	0.225004	-0.0358884	0.432762	0.653198	0.135127	0.027336	0.113841
BCL7B	0.0172171	0.125552	0.226445	-0.0700831	0.123877	0.30293	-0.148066	0.0151544	0.070358
BCR	0.0247866	0.0241831	0.0694936	0.0759784	0.0881858	0.249717	0.0314939	0.597506	0.8194
BDNF	0.00904295	0.415975	0.548169	0.074621	0.0976537	0.263946	0.0486224	0.420088	0.722551
BECN1	0.0244545	0.0223998	0.0657979	0.0643147	0.138363	0.325606	0.0923943	0.111733	0.328191
BEX3	-0.0146335	0.194435	0.312535	-0.0602069	0.187718	0.388653	0.0144404	0.813398	0.927459
BGLAP	0.0550627	5.46259e-07	8.36926e-06	0.0558334	0.210126	0.420107	0.217005	0.000273577	0.00218187
BGN	0.0115133	0.300711	0.432709	-0.170581	0.000154358	0.00295615	-0.126863	0.0355309	0.138647
BHLHE40	-0.0161795	0.150448	0.259144	0.018187	0.690003	0.845565	-0.041035	0.50139	0.767374
BHMT2	-0.0104527	0.354031	0.489124	-0.0401723	0.379435	0.603332	-0.0220618	0.718394	0.879784
BID	0.019343	0.076644	0.158685	0.0598579	0.176387	0.373698	0.144658	0.0146488	0.0684471
BIN2	0.00931097	0.398041	0.532979	0.081958	0.066403	0.210617	0.0510031	0.393429	0.698763
BIRC2	0.0115458	0.292027	0.422402	0.0918701	0.0385538	0.148846	0.00163014	0.978121	0.992786
BLMH	0.0267931	0.013365	0.0445316	0.0378983	0.387889	0.611033	-0.0301071	0.608339	0.822192
BLNK	-0.00522827	0.629575	0.729285	-0.0560064	0.202322	0.41014	-0.144062	0.0142819	0.0670559
BLOC1S2	0.0109623	0.330862	0.463716	-0.0625011	0.171298	0.365846	0.00217616	0.971614	0.99127
BLOC1S3	0.0221643	0.0365837	0.0930412	0.0954066	0.0263936	0.11766	0.0297016	0.605584	0.821843
BLVRB	0.0215489	0.0522239	0.1185	-0.0341988	0.44712	0.664064	0.0587194	0.329481	0.638137
BMP10	0.0189517	0.0748604	0.155768	-0.0953012	0.0270773	0.119803	-0.0848029	0.141726	0.384856
BMP4	-0.0286572	0.00977865	0.0345457	-0.118647	0.00830349	0.0593471	-0.0457966	0.4466	0.739467
BMP6	-0.00452091	0.683538	0.77243	0.0529326	0.238897	0.45572	0.0576615	0.337829	0.648693
BMPER	0.0324778	0.00287786	0.0129083	0.0634842	0.150561	0.342301	0.252103	1.99708e-05	0.00022189
BNIP2	0.0148723	0.175571	0.290226	0.0651101	0.143386	0.332106	0.0703587	0.237482	0.533008
BNIP3L	0.0395862	0.000208255	0.00138409	0.0785871	0.0692612	0.216562	0.0594992	0.304163	0.611476
BOC	-0.0218962	0.0454272	0.10857	-0.135138	0.0023113	0.0242895	-0.267239	6.73711e-06	8.41705e-05
BOLA1	0.0213296	0.0524041	0.118715	0.0284536	0.523131	0.731408	0.12526	0.0357266	0.139224
BOLA2_BOLA2B	0.0207357	0.0587851	0.129836	0.0402604	0.365251	0.589327	0.00188142	0.974784	0.992062
BPIFB1	0.0340111	0.00122767	0.0063252	0.00364675	0.93185	0.964127	0.033071	0.562338	0.800995
BPIFB2	0.0157983	0.122843	0.222939	0.0987295	0.0173398	0.0941717	0.183085	0.000978971	0.00667397
BRAP	0.0218006	0.0476968	0.111972	0.0800628	0.0727522	0.22404	0.0362716	0.54365	0.793693
BRD1	-0.00787004	0.484298	0.610035	-0.0629126	0.167694	0.361865	0.00867866	0.886937	0.963946
BRD2	0.00185446	0.868939	0.909558	0.0198611	0.66278	0.829116	-0.0102382	0.866634	0.955957
BRD3	0.00833836	0.453714	0.582346	0.0216692	0.6309	0.80941	0.146336	0.0153486	0.0710332
BRDT	0.0229562	0.039122	0.0973369	0.019155	0.671025	0.834425	0.0151245	0.802167	0.919632
BRK1	0.0324291	0.00291268	0.0129839	0.143623	0.00114089	0.0147606	0.0725678	0.219469	0.507044
BRME1	-0.0312251	0.00546991	0.0221767	0.0175818	0.699526	0.850964	-0.0874618	0.151464	0.401194
BRSK2	0.0253918	0.0210069	0.062848	0.0300963	0.499687	0.714084	0.108939	0.0679575	0.227908
BSG	0.0390821	0.000211026	0.00139931	0.130384	0.00228576	0.0241958	0.24387	2.02114e-05	0.000223709
BSND	-0.00542906	0.63001	0.729498	-0.041358	0.365187	0.589327	-0.00615943	0.91975	0.976437
BST1	0.0118126	0.292906	0.423361	-0.0316435	0.486905	0.702021	0.030094	0.621335	0.828163
BST2	0.0860746	2.79433e-15	6.25715e-13	0.134814	0.00227207	0.0241386	0.317398	7.91872e-08	1.58975e-06
BTC	0.019126	0.0833995	0.168712	0.0807265	0.0713597	0.220994	0.0664037	0.267826	0.56746
BTD	0.0363943	0.00106279	0.00555435	-0.0295819	0.511503	0.721059	-0.098718	0.101691	0.307545
BTLA	0.0125309	0.265925	0.395558	-0.0432519	0.343367	0.569864	0.132177	0.0305182	0.123558
BTN1A1	-0.00613778	0.586528	0.696892	-0.0351564	0.44206	0.658903	0.0229057	0.708279	0.874824
BTN2A1	0.0316982	0.00263449	0.0118715	0.131839	0.00202432	0.0220704	0.365349	1.64407e-10	7.03807e-09
BTN3A2	0.0401612	0.000217224	0.0014274	0.144815	0.00100034	0.0132363	0.255562	1.43592e-05	0.000165216
BTNL10	-0.0252088	0.0246266	0.0704205	0.00350656	0.938518	0.966063	-0.000743013	0.990258	0.99547
C19ORF12	0.0527347	9.48342e-07	1.32722e-05	0.00756224	0.862307	0.934889	0.156852	0.0071969	0.0372117
C1GALT1C1	-0.00927625	0.40785	0.541877	0.00589441	0.896741	0.948962	-0.0113504	0.851898	0.946862
C1QA	-0.0162824	0.140813	0.246932	0.219679	9.39739e-07	4.14482e-05	0.257025	1.81769e-05	0.000204297
C1QBP	-0.000894145	0.936464	0.95718	0.102217	0.0245288	0.113496	0.0901186	0.138577	0.378778
C1QL2	0.001306	0.904292	0.934799	-0.0784689	0.074626	0.228189	-0.130842	0.0263648	0.110747
C1QTNF1	0.00277554	0.799274	0.857638	0.0819054	0.0640668	0.205395	0.204993	0.000535262	0.00397486
C1QTNF5	0.00386985	0.728417	0.806551	0.00699337	0.876946	0.943225	0.0537469	0.373985	0.681959
C1QTNF6	-0.00986942	0.379483	0.516467	0.0476855	0.294723	0.518392	-0.00693967	0.909302	0.974228
C1QTNF9	-0.00427218	0.702651	0.787001	-0.00259619	0.95435	0.973201	-0.171649	0.00468936	0.0257561
C1R	0.0169038	0.126231	0.227247	0.0247291	0.580949	0.776096	0.157097	0.00879664	0.0446115
C1RL	0.0176162	0.100733	0.19241	0.135205	0.00187971	0.0208848	0.294914	4.06102e-07	6.64137e-06
C1S	0.0235642	0.0313727	0.0836364	0.048698	0.272395	0.491899	0.201193	0.000704496	0.0050512
C2	0.0224486	0.0404923	0.0994778	0.0616753	0.164866	0.356824	0.0668695	0.260598	0.560715
C2CD2L	0.022192	0.0463248	0.110096	0.0442202	0.327255	0.553485	0.0575519	0.340833	0.651435
C2ORF69	0.025108	0.0234012	0.0679172	0.089022	0.0473408	0.172046	0.0405252	0.50002	0.766487
C3	0.0331515	0.00203743	0.00958874	0.0241513	0.579236	0.774888	0.138111	0.0178356	0.0811242
C4BPB	0.0141709	0.184617	0.301936	0.150754	0.000496037	0.00732976	0.356751	7.35009e-10	2.57784e-08
C5	0.0456339	4.06614e-05	0.000354387	0.0169581	0.70672	0.856349	0.188249	0.00180488	0.0113477
C7	0.0523591	1.81544e-06	2.34593e-05	0.117537	0.00820196	0.0591059	0.192522	0.00121627	0.00801032
C7ORF50	0.02253	0.0248939	0.0708007	0.0098754	0.808315	0.907402	-0.0230446	0.672346	0.854673
C8B	0.000732356	0.94716	0.965738	0.0789768	0.0777977	0.232993	-0.135079	0.0242273	0.10402
C9	-0.0093826	0.391919	0.527695	0.177671	6.31055e-05	0.00145794	0.247894	3.0416e-05	0.000324326
C9ORF40	0.0180966	0.107092	0.200737	-0.0600531	0.186995	0.388075	0.0163673	0.788185	0.911782
CA1	0.0303596	0.0059346	0.0235449	-0.0442678	0.322215	0.548198	0.0466712	0.435575	0.731655
CA11	-0.00515204	0.64757	0.744719	-0.0552193	0.226648	0.441025	0.00937905	0.878072	0.960566
CA12	0.0161748	0.14644	0.254283	0.0252907	0.575269	0.772041	0.222901	0.000224642	0.00182663
CA13	0.0173643	0.117764	0.216174	0.0926071	0.0395348	0.151031	0.00351072	0.95351	0.987628
CA14	-0.0421102	3.30272e-05	0.000294013	-0.152652	0.000204371	0.00371827	-0.353432	1.32466e-10	5.96782e-09
CA2	0.0347666	0.00159624	0.00784909	0.0336754	0.45059	0.668196	0.0391385	0.512438	0.776138
CA3	0.0245182	0.0249113	0.0708007	-0.0201351	0.649484	0.822378	0.100609	0.0897812	0.279522
CA4	0.0148894	0.170878	0.285057	0.0105634	0.810538	0.908103	0.0640034	0.277857	0.579558
CA5A	0.0672673	1.53021e-10	6.74916e-09	0.0729047	0.0869262	0.248081	0.204156	0.000341705	0.00268839
CA6	-0.0474083	4.55354e-06	5.23927e-05	-0.119345	0.00440598	0.0388661	-0.0956809	0.0881108	0.2755
CA7	-0.00611892	0.585965	0.696506	-0.034019	0.454903	0.671854	-0.0470124	0.440419	0.73597
CA8	0.00184993	0.869717	0.909914	-0.0517116	0.257902	0.477336	-0.056448	0.356205	0.665626
CA9	0.0228797	0.0355249	0.0914351	0.0888562	0.0439357	0.162305	0.138385	0.0190724	0.0855468
CABP2	0.0158372	0.157266	0.268034	-0.0236341	0.602498	0.789345	-0.0374168	0.537905	0.790129
CACNA1C	-0.0113994	0.310611	0.443665	-0.0384652	0.398526	0.621709	0.0360891	0.554014	0.799571
CACNA1H	-0.0272615	0.0156584	0.0502108	-0.0989266	0.0304581	0.128244	-0.026174	0.668841	0.852823
CACNB1	0.00872818	0.438551	0.568651	-0.0205039	0.6534	0.825155	-0.0165971	0.78597	0.911782
CACNB3	0.0241921	0.0269522	0.0747534	0.103868	0.0190907	0.0995011	-0.00883957	0.881548	0.961331
CACYBP	0.0220577	0.0440263	0.105918	0.101579	0.0221095	0.1067	0.0417154	0.482627	0.75819
CADPS	-0.0146585	0.193137	0.310964	-0.015882	0.727898	0.866985	-0.0213476	0.72681	0.883724
CALB1	0.0206328	0.0560427	0.125058	0.0182016	0.677467	0.838837	0.139465	0.01727	0.0787978
CALB2	0.037896	0.000244565	0.00156813	0.0387268	0.355039	0.581282	0.0282298	0.614505	0.824171
CALCA	0.014239	0.117974	0.216261	0.0220368	0.550494	0.751988	0.135856	0.00596301	0.0316758
CALCB	0.026408	0.0171789	0.0538674	-0.0402974	0.369598	0.594092	0.0497464	0.407975	0.71399
CALCOCO1	0.0189861	0.0862974	0.172063	0.0319293	0.476594	0.69403	-0.00600778	0.920301	0.976666
CALCOCO2	0.0124697	0.251017	0.378215	0.0766261	0.0817557	0.240152	0.0662909	0.260614	0.560715
CALY	0.00246037	0.827118	0.87938	0.0255636	0.575515	0.772041	0.0462698	0.448956	0.739639
CAMKK1	0.025166	0.0218918	0.0647632	0.0801698	0.0715633	0.221382	0.036959	0.534882	0.788359
CAMLG	0.0102229	0.357943	0.492892	0.0224943	0.617676	0.800302	-0.0361935	0.54851	0.79681
CAMSAP1	0.0126424	0.250219	0.377778	0.035878	0.420708	0.642203	0.00943458	0.874314	0.957679
CANT1	0.0442814	4.80661e-05	0.000409124	0.123788	0.00504983	0.0427327	0.241532	4.36485e-05	0.000447397
CAPG	0.0350072	0.00116654	0.00605312	0.0335492	0.442607	0.65938	0.0434766	0.457281	0.743292
CAPN3	0.00442484	0.693777	0.780593	-0.0914898	0.0445445	0.164138	0.0167647	0.783314	0.911782
CAPS	0.0100631	0.366101	0.501988	0.119161	0.00826664	0.0592714	0.103618	0.0862363	0.271976
CARHSP1	0.0186213	0.0940508	0.182814	-0.0262067	0.560921	0.762653	0.0150945	0.802427	0.919632
CASC3	0.0289914	0.00646995	0.0250452	0.0985198	0.0224121	0.107305	0.0932319	0.106481	0.317519
CASP1	0.0275669	0.0128941	0.0432428	0.0700436	0.118979	0.294014	0.135583	0.024158	0.103876
CASP10	0.0296752	0.00674621	0.0258398	0.0931057	0.0359595	0.143696	0.0281228	0.636019	0.834363
CASP2	0.0181472	0.0981529	0.189095	0.0786801	0.0768208	0.231933	0.00142086	0.980955	0.993239
CASP3	0.0157659	0.153046	0.262531	0.0959721	0.0318471	0.131776	-0.00355986	0.952574	0.987628
CASP4	-0.00441777	0.694781	0.780891	0.0198241	0.663941	0.829855	-0.0076172	0.900746	0.969701
CASP7	0.024487	0.0253952	0.0714946	0.121182	0.00633748	0.0491957	0.0289413	0.626241	0.83118
CASP8	0.0170405	0.117039	0.215089	0.0854786	0.0523745	0.181521	0.0163519	0.781587	0.911174
CASP9	0.0193209	0.0804988	0.164559	0.045057	0.314528	0.539853	0.0434839	0.468364	0.748883
CASQ2	0.00822387	0.465084	0.593278	0.0173157	0.704285	0.853884	0.0120354	0.843766	0.942569
CAT	0.0239291	0.0298172	0.0807422	-0.0386974	0.385983	0.609656	0.0534853	0.370706	0.679123
CBLIF	0.00965982	0.382863	0.51983	-0.0263527	0.55691	0.757908	0.0671343	0.263563	0.565389
CBLN1	-0.0238427	0.0339891	0.0885399	-0.00078288	0.986294	0.990035	0.143324	0.0187972	0.0847037
CBLN4	-0.00996129	0.370835	0.507285	-0.107584	0.0170762	0.093573	-0.167322	0.00558456	0.0298836
CBS	0.0373917	0.00067158	0.00374515	0.0103098	0.817023	0.911945	0.193477	0.0011785	0.00783244
CBX2	0.0123404	0.27234	0.402773	-0.0221159	0.627369	0.806656	0.0599886	0.325269	0.634624
CC2D1A	0.0295234	0.00626234	0.0244694	0.0626024	0.15262	0.345378	0.0529093	0.36647	0.676824
CCAR2	0.00339784	0.762392	0.832142	0.00284427	0.950203	0.972589	-0.0560574	0.357817	0.667269
CCDC134	0.0036966	0.734947	0.811313	0.04932	0.265017	0.48398	0.00373656	0.949698	0.986181
CCDC28A	0.00577073	0.608699	0.712474	-0.0465549	0.308148	0.534896	0.0222932	0.715427	0.877965
CCDC50	-0.00500733	0.654706	0.749744	-0.0238934	0.598469	0.786581	0.00343419	0.954908	0.987628
CCDC80	0.0789229	1.78616e-15	4.72682e-13	0.00367931	0.927111	0.962489	0.145262	0.00696882	0.0362254
CCER2	0.0470636	1.77851e-05	0.000170304	-0.0196909	0.657791	0.826864	0.122277	0.0398752	0.150625
CCL11	0.043115	4.35971e-05	0.000375476	0.264097	6.44464e-10	8.15668e-08	0.297157	2.06056e-07	3.6432e-06
CCL13	0.016714	0.128316	0.23043	0.0345656	0.437709	0.655992	0.00640732	0.914415	0.975794
CCL14	0.0397639	0.000269452	0.00170147	0.0879574	0.0467715	0.17019	0.207788	0.000449183	0.00341403
CCL15	0.0543733	5.62947e-07	8.5351e-06	0.0357841	0.416541	0.636844	0.275786	2.89222e-06	3.99017e-05
CCL16	0.0740694	8.46938e-13	7.47102e-11	0.0299541	0.475463	0.693075	0.268832	1.707e-06	2.50963e-05
CCL17	0.0474545	1.4937e-05	0.000145156	0.107142	0.0158662	0.0893355	0.150927	0.0111392	0.0542245
CCL18	0.0419379	8.80091e-05	0.00066936	0.15154	0.000471343	0.00703631	0.144639	0.0126632	0.0600425
CCL19	0.0458972	3.44354e-05	0.000304685	0.145234	0.00122048	0.0153811	0.10055	0.0943997	0.290177
CCL2	0.0239509	0.0306866	0.0823768	-0.0737828	0.100427	0.268811	0.0255095	0.67134	0.854139
CCL20	0.0675604	4.92938e-10	1.67616e-08	0.289718	4.59598e-11	8.3618e-09	0.382664	8.24068e-11	4.20853e-09
CCL21	0.0514456	2.50177e-06	3.11225e-05	0.0896965	0.0428364	0.159663	0.231754	9.24499e-05	0.000851651
CCL22	0.051839	1.01956e-06	1.40717e-05	0.0817509	0.057193	0.19225	0.190206	0.000946806	0.00650036
CCL23	0.0347064	0.00140406	0.00704693	0.149047	0.000712945	0.00988278	0.22558	0.000129754	0.00114113
CCL24	0.0179023	0.106776	0.200462	0.0882901	0.0496683	0.177103	0.0757631	0.208289	0.490412
CCL25	0.0498608	4.80897e-06	5.51138e-05	0.041598	0.346547	0.572527	-0.0316725	0.592353	0.818257
CCL26	-0.00354947	0.748986	0.821824	0.0853138	0.0577176	0.19379	0.0104174	0.862556	0.953265
CCL27	0.0920904	6.22098e-18	6.03643e-15	0.0835495	0.0535024	0.183446	0.180967	0.00178107	0.0112223
CCL28	0.0241	0.0281306	0.077399	0.111098	0.0125095	0.0766636	0.0502566	0.398686	0.703496
CCL3	0.051768	1.16037e-06	1.56382e-05	0.143041	0.000916515	0.0122791	0.257119	8.51379e-06	0.000103265
CCL4	0.0435336	7.64148e-05	0.000599578	0.181253	4.82908e-05	0.00114288	0.130828	0.0284405	0.117267
CCL5	0.0165041	0.135716	0.24031	0.158843	0.000394893	0.00624747	0.126245	0.0353916	0.138288
CCL7	0.0581146	4.52293e-08	9.20716e-07	0.211291	9.27158e-07	4.14482e-05	0.22376	0.000103769	0.000935209
CCL8	0.0317957	0.00410202	0.0174067	0.0815639	0.0692491	0.216562	0.0630485	0.294109	0.599107
CCN1	0.0435601	6.74906e-05	0.000541226	0.1059	0.0168277	0.0934837	0.0429922	0.46847	0.748883
CCN2	0.0184291	0.0971984	0.187629	0.104878	0.0198496	0.100268	0.0854229	0.156413	0.409851
CCN3	0.0340369	0.000746765	0.00412492	0.00517448	0.899351	0.949619	0.21228	0.00010586	0.000948179
CCN4	0.0274818	0.0114223	0.0392565	0.121804	0.0056661	0.0458167	0.157383	0.00757456	0.0390258
CCN5	-0.0151761	0.120882	0.220758	-0.0201941	0.610548	0.794149	-0.00117405	0.982352	0.993961
CCND2	-0.0147225	0.188912	0.306193	-0.0746621	0.100156	0.268467	-0.137593	0.0236012	0.101934
CCNE1	0.00289981	0.796596	0.857092	-0.00260534	0.95443	0.973201	-0.01144	0.851302	0.946862
CCS	0.0180992	0.101295	0.192903	-0.0046099	0.917974	0.958817	-0.0295045	0.622422	0.8283
CCT5	0.0188541	0.0859553	0.171661	0.0257524	0.562764	0.763846	0.00578093	0.922682	0.977411
CD101	0.0118537	0.285226	0.416605	0.0989151	0.0277678	0.12155	0.0700677	0.244222	0.541454
CD109	0.0210142	0.0580295	0.128655	0.0524817	0.242765	0.458789	0.0439645	0.46476	0.745735
CD14	0.055134	3.74879e-07	5.98042e-06	0.0984477	0.0251808	0.114575	0.0843928	0.151681	0.401404
CD160	0.00393837	0.718714	0.799456	-0.0443401	0.317004	0.542504	-0.0195415	0.741813	0.892755
CD163	0.049002	3.87221e-06	4.54516e-05	0.119369	0.00550731	0.0454158	0.282616	9.10188e-07	1.3872e-05
CD164	0.00701814	0.519605	0.641655	0.0445197	0.313452	0.538642	0.0269323	0.648708	0.841599
CD164L2	-0.00812862	0.47005	0.597257	0.00171399	0.970017	0.982847	0.0335619	0.582424	0.81277
CD177	0.0202748	0.0713699	0.149897	0.0983872	0.0308374	0.129251	0.122955	0.0438172	0.161663
CD1C	-0.0258444	0.0176142	0.0547809	-0.0650021	0.140717	0.328226	-0.16169	0.00618866	0.0326954
CD2	-0.00152462	0.891829	0.927515	0.0539641	0.234926	0.452595	0.138195	0.0230605	0.100043
CD200	0.0195958	0.0700874	0.147844	0.00918652	0.834031	0.92139	0.0533359	0.363434	0.673857
CD200R1	-0.00237902	0.831321	0.882559	0.0212371	0.638919	0.815385	-0.00550009	0.927665	0.978713
CD207	0.0249115	0.0238588	0.0689703	-0.0386743	0.386753	0.610541	-0.0128645	0.829702	0.938695
CD209	-0.0356671	0.00142081	0.00710648	-0.0116324	0.797379	0.901635	0.0285569	0.637736	0.835862
CD22	0.0194646	0.0662529	0.142124	0.0642203	0.134827	0.31935	-0.085804	0.135549	0.374012
CD226	-0.00139699	0.89913	0.931448	0.119626	0.00739302	0.054622	0.106	0.0762089	0.248704
CD244	0.0147645	0.178886	0.294535	0.106139	0.0171009	0.093573	0.0295355	0.620106	0.827722
CD248	-0.0277584	0.00959282	0.0340545	-0.0127748	0.768655	0.888218	-0.0591919	0.308599	0.616985
CD27	0.0322432	0.0024647	0.0112988	0.165594	0.000124503	0.00251687	0.322368	2.39123e-08	5.5687e-07
CD274	0.0395367	0.000254972	0.00162769	0.233342	1.00014e-07	6.58299e-06	0.37586	1.45118e-10	6.30505e-09
CD276	0.0306347	0.00491101	0.0201068	0.075515	0.0871008	0.248335	0.142108	0.0161573	0.0743031
CD28	0.0125365	0.251776	0.378574	0.0918019	0.0383674	0.148718	0.12235	0.0392147	0.148758
CD2AP	0.0210995	0.0538061	0.12123	0.0352946	0.426046	0.647973	0.101973	0.0857809	0.271422
CD300A	0.0200341	0.0637015	0.138429	0.104021	0.0175129	0.0945827	0.200761	0.000613408	0.00448651
CD300C	0.0288587	0.00732338	0.0274721	0.166448	0.0001351	0.00265727	0.26885	4.10368e-06	5.30926e-05
CD300E	0.0696846	6.49316e-12	4.39622e-10	0.291895	1.25199e-12	2.80349e-10	0.403536	2.25834e-13	2.62961e-11
CD300LF	0.0187811	0.0859779	0.171661	0.156476	0.000415239	0.00653384	0.190385	0.00133294	0.00866115
CD300LG	0.0198812	0.0629949	0.137465	0.0508889	0.24027	0.457142	0.0728972	0.20886	0.490412
CD302	0.0511784	5.50288e-07	8.38685e-06	0.0771021	0.0626804	0.202736	0.179047	0.00124011	0.00814891
CD33	0.0196599	0.079318	0.162602	-0.0140856	0.756403	0.883583	0.047607	0.433467	0.7298
CD34	-0.0162892	0.142765	0.249277	-0.100823	0.02519	0.114575	-0.16757	0.00544524	0.0292996
CD36	0.0260953	0.0172263	0.0538708	0.0616752	0.164809	0.356824	0.0618727	0.297848	0.604207
CD38	0.014698	0.104967	0.198544	0.0873477	0.0174306	0.0943129	0.13247	0.00706589	0.0365993
CD3D	0.00734442	0.511949	0.634898	-0.0268331	0.554359	0.75585	0.0358915	0.554649	0.799694
CD3E	-0.0109844	0.330022	0.462762	0.0203895	0.655478	0.826731	-0.0624046	0.307652	0.615515
CD3G	-0.0182011	0.10686	0.200462	-0.129025	0.00479195	0.0413928	-0.0817926	0.181614	0.449465
CD4	0.0629126	4.28113e-09	1.14334e-07	0.219791	4.13433e-07	2.14912e-05	0.28541	9.04715e-07	1.38612e-05
CD40	0.0392387	0.000265556	0.00168502	0.182825	2.75405e-05	0.000742319	0.193898	0.000893802	0.00622454
CD40LG	0.0121759	0.273538	0.403775	0.109702	0.014916	0.0856418	0.108166	0.0729425	0.240471
CD46	0.0201922	0.0579453	0.128566	0.111608	0.00970436	0.0642187	0.200465	0.000519695	0.00387905
CD48	0.0219269	0.0466731	0.11046	0.117698	0.00841569	0.0596046	0.170088	0.00444549	0.0246492
CD5	0.0241844	0.0229232	0.0669301	0.206413	1.65738e-06	6.89235e-05	0.203542	0.000416495	0.00319057
CD55	0.0126444	0.242141	0.369817	0.0136063	0.756121	0.883583	0.130573	0.0259683	0.109577
CD58	0.0152361	0.171049	0.28518	-0.0238783	0.596554	0.786581	0.00963242	0.87325	0.957679
CD59	0.0446473	5.24302e-06	5.93869e-05	0.0654156	0.0996438	0.267586	0.183122	0.000573726	0.00423887
CD5L	0.00414232	0.709735	0.791883	0.114785	0.0109209	0.0695641	0.119188	0.0483401	0.174372
CD6	-0.00526994	0.628066	0.727998	0.0974565	0.0270523	0.119803	-0.0255734	0.664739	0.851323
CD63	0.00848544	0.441097	0.570681	0.0511772	0.2516	0.469793	0.129753	0.0298881	0.121726
CD69	0.0187817	0.0891993	0.176279	0.0643609	0.150662	0.342301	-0.0108377	0.856528	0.948765
CD7	0.00474165	0.668061	0.759589	0.0998778	0.0258197	0.116335	0.0331474	0.580527	0.812459
CD70	0.0293521	0.00607567	0.0239004	0.0422109	0.330262	0.55513	0.0959042	0.0984228	0.299695
CD72	0.0252206	0.0173246	0.0539956	0.0981125	0.0223475	0.107172	0.0848727	0.139867	0.381585
CD74	0.0563133	4.10363e-08	8.54343e-07	0.160838	0.000110504	0.00231423	0.413383	1.12335e-13	1.4864e-11
CD79B	0.0141147	0.184347	0.301818	0.169731	8.1679e-05	0.00182898	0.265371	4.19437e-06	5.40258e-05
CD80	0.0415802	0.000109307	0.000797477	0.167611	0.000118884	0.00242009	0.266796	4.72732e-06	6.03563e-05
CD82	0.00270687	0.810242	0.865547	-0.0069563	0.878977	0.944148	-0.00922605	0.880079	0.961331
CD83	0.0555943	8.88713e-08	1.69088e-06	0.0731945	0.0823476	0.240919	0.289723	2.77833e-07	4.72966e-06
CD84	-0.00138632	0.900373	0.932072	0.0875249	0.0511284	0.180168	0.0367725	0.54043	0.791742
CD86	0.00574228	0.605452	0.710101	-0.0325771	0.469577	0.68725	-0.039152	0.516148	0.777293
CD8A	0.00632642	0.567186	0.679736	0.0627682	0.161242	0.355589	0.197375	0.000997785	0.00677051
CD93	-0.00775392	0.480014	0.607026	0.0191007	0.667692	0.832756	0.125493	0.0350932	0.137677
CD99	0.0132686	0.161848	0.273442	0.0190175	0.620781	0.802807	-0.0137986	0.788562	0.911782
CD99L2	0.0655192	5.66118e-10	1.89422e-08	0.184773	1.60509e-05	0.000470748	0.241348	2.56052e-05	0.000274625
CDA	-0.0198488	0.0666764	0.142732	-0.0768214	0.0798773	0.237592	0.0623215	0.288488	0.593489
CDAN1	-0.0201352	0.0741496	0.154731	-0.0482939	0.290582	0.513976	0.0616196	0.313746	0.623422
CDC123	0.0145896	0.196336	0.314435	0.0826216	0.0709863	0.220535	-0.0822349	0.179415	0.44639
CDC25A	-0.00854804	0.446997	0.576521	-0.0331736	0.46648	0.684437	-0.0507716	0.405054	0.711165
CDC26	0.00796604	0.4635	0.592035	0.0539087	0.220873	0.433263	0.023343	0.692094	0.864961
CDC27	0.00767601	0.4838	0.609672	0.0691784	0.119427	0.29487	0.112339	0.0588735	0.205001
CDC37	0.0194192	0.0767977	0.15889	0.116795	0.00863153	0.0602551	0.064894	0.275661	0.577302
CDC42BPB	0.0164723	0.130693	0.233116	0.0505015	0.252875	0.471067	0.0446133	0.450491	0.739639
CDCP1	0.0655851	2.18083e-11	1.22084e-09	0.128907	0.00117188	0.0150279	0.295928	2.59089e-08	5.95965e-07
CDH1	0.0431508	9.18863e-05	0.000684548	0.00110503	0.980284	0.986383	0.252424	2.46746e-05	0.000268013
CDH15	0.00766998	0.428483	0.560556	0.00196192	0.960141	0.975897	-0.0277379	0.597591	0.8194
CDH17	0.0132765	0.230782	0.357344	-0.131617	0.00337209	0.0322899	0.149678	0.0127523	0.0603609
CDH2	0.0602496	1.66056e-09	4.9834e-08	0.07199	0.0755776	0.229892	0.161901	0.00283042	0.0165782
CDH22	0.00426781	0.704362	0.788311	-0.0565696	0.214577	0.425499	-0.0106717	0.861152	0.952553
CDH23	-0.0210329	0.0604441	0.132694	-0.0883186	0.0517222	0.181365	-0.00632282	0.917132	0.975794
CDH3	-0.00525701	0.634491	0.732485	0.056504	0.207332	0.416791	0.296235	7.83715e-07	1.22656e-05
CDH4	0.00708793	0.529102	0.648854	0.00591935	0.896804	0.948962	-0.0427229	0.484339	0.75965
CDH5	-0.0108672	0.329002	0.461555	0.00565657	0.900226	0.949619	0.0773398	0.200316	0.479146
CDH6	0.0260155	0.0179665	0.0555798	0.0547434	0.219196	0.431136	0.151569	0.011038	0.0539123
CDHR1	0.024444	0.0282105	0.0774209	-0.00511196	0.909844	0.955123	-0.0959883	0.112178	0.328191
CDHR2	0.031137	0.000349505	0.00215553	0.0434072	0.218734	0.430901	0.194318	3.89478e-05	0.000403477
CDHR5	0.0184417	0.0843691	0.169814	0.0235564	0.586453	0.779843	0.0155619	0.788336	0.911782
CDK1	0.0143742	0.197976	0.316131	0.0340644	0.451566	0.668309	0.0923186	0.127462	0.35782
CDK5RAP3	0.0211616	0.0552235	0.123468	0.039629	0.375675	0.600219	-0.00994946	0.868031	0.956124
CDKL5	-0.012207	0.278699	0.409587	-0.0166367	0.715635	0.861558	-0.0541489	0.375716	0.683568
CDKN1A	0.0245516	0.0249422	0.0708007	0.0812204	0.0671882	0.212592	0.0328367	0.580375	0.812459
CDKN2D	0.0298305	0.00734569	0.0275203	0.0879409	0.0511662	0.180168	0.0266458	0.658915	0.847896
CDNF	0.00944798	0.378639	0.51602	0.0486991	0.262798	0.481439	0.034796	0.550016	0.797186
CDON	0.0263213	0.0172709	0.0539439	-0.108626	0.0153247	0.0872207	-0.12979	0.0304444	0.123431
CDSN	0.0300803	0.00669412	0.025674	-0.00753829	0.866834	0.936309	0.0433878	0.470901	0.750708
CEACAM1	0.0423173	0.000128108	0.000907357	0.0592355	0.185884	0.386906	0.00758316	0.899325	0.969606
CEACAM16	-0.00790372	0.45847	0.586898	-0.116519	0.00699496	0.0527521	-0.0618115	0.285144	0.587857
CEACAM18	-0.0117688	0.296391	0.426704	-0.0774876	0.089784	0.252279	-0.0422374	0.48966	0.761133
CEACAM19	0.0390777	0.000363648	0.00222391	-0.0552593	0.213521	0.42378	-0.0733736	0.217223	0.503854
CEACAM20	-0.00455352	0.684081	0.772443	0.0550581	0.224723	0.43845	0.461763	2.7532e-14	4.45253e-12
CEACAM21	0.0124528	0.26427	0.3937	0.0373061	0.409225	0.630961	0.196679	0.00115183	0.0076727
CEACAM3	0.00319516	0.775823	0.839465	0.0434442	0.339352	0.56481	0.0213474	0.725787	0.883633
CEACAM5	0.0572025	7.1198e-08	1.36447e-06	0.0073928	0.863593	0.935586	0.0862452	0.134303	0.370986
CEACAM6	0.0204704	0.0521936	0.1185	0.0733307	0.0861183	0.246343	0.110027	0.0543829	0.192355
CEACAM8	0.0296753	0.00606748	0.0239004	0.169052	0.000114488	0.00236364	0.224335	0.000131107	0.00114955
CEBPA	-0.00188106	0.866257	0.90868	0.00734963	0.871011	0.939775	0.0194626	0.748036	0.895367
CEBPB	-0.00383449	0.728268	0.806551	0.00739641	0.868653	0.937926	-0.0254872	0.670314	0.853581
CELA2A	-0.0192065	0.0835172	0.168832	-0.113629	0.011518	0.0721054	0.0213104	0.723354	0.882887
CELA3A	-0.00785934	0.481418	0.608128	-0.0616786	0.172765	0.367899	0.0444331	0.463105	0.744946
CELSR2	0.0581285	1.20287e-07	2.23028e-06	0.0521546	0.24132	0.45824	0.00406567	0.945598	0.985901
CEMIP2	0.0282427	0.0114164	0.0392565	0.0707773	0.117747	0.291818	0.076814	0.204687	0.485611
CEND1	0.0202335	0.0709098	0.149254	-0.0942079	0.0379835	0.14767	0.0531377	0.38192	0.687976
CENPF	0.013045	0.240081	0.368023	0.0135804	0.762815	0.886095	0.0430004	0.475305	0.755211
CENPJ	0.0175522	0.117867	0.216201	-0.0638353	0.160497	0.35529	-0.112765	0.0640134	0.218961
CEP112	0.000411899	0.9706	0.979347	-0.0301893	0.505042	0.716479	0.131322	0.0302929	0.122988
CEP152	0.0127043	0.254394	0.381526	-0.0303983	0.500985	0.714236	0.0564412	0.350593	0.661852
CEP164	-0.00194587	0.862777	0.906368	0.0235472	0.605776	0.791478	-0.0533054	0.382745	0.688611
CEP170	0.0154855	0.158723	0.269461	0.0543147	0.222535	0.435641	0.0328175	0.581904	0.81277
CEP20	0.029663	0.00663614	0.0255189	0.131186	0.00305181	0.0298114	0.00728367	0.902208	0.970199
CEP290	0.00321133	0.774996	0.839465	-0.0571683	0.20923	0.418819	-0.0936848	0.12422	0.352021
CEP350	-0.001121	0.920613	0.946697	0.021704	0.633975	0.81228	-0.0387572	0.5253	0.783217
CEP43	0.0214633	0.0498447	0.115432	0.0584782	0.187305	0.388075	0.0857693	0.148511	0.396741
CEP85	0.0167359	0.125052	0.225824	0.0617481	0.162556	0.356672	0.0485172	0.412361	0.716647
CERT	0.0208954	0.0581414	0.128766	0.055907	0.210986	0.421537	-0.0351068	0.557336	0.799761
CES1	0.0717389	6.29111e-12	4.39622e-10	0.0541105	0.200949	0.407924	0.305173	7.07926e-08	1.4411e-06
CES2	0.0397888	0.000242778	0.0015601	-0.0280424	0.523367	0.731408	-0.00384423	0.94789	0.986181
CES3	0.012032	0.275153	0.405145	-0.101727	0.0227997	0.108448	-0.0478615	0.423574	0.724456
CETN2	0.0183487	0.0924353	0.180711	0.0693933	0.116338	0.290445	0.0168415	0.775863	0.908137
CETN3	0.0230035	0.0350632	0.090723	0.114384	0.00970671	0.0642187	0.0327213	0.580497	0.812459
CFB	0.0457475	1.22422e-05	0.000123071	0.0363293	0.391513	0.614391	0.227433	6.12615e-05	0.00059843
CFC1	0.026499	0.0168222	0.0529973	0.0136184	0.761776	0.885949	0.0671214	0.26432	0.565901
CFD	0.0280413	0.0066607	0.0255796	0.0191231	0.64797	0.821811	0.00271473	0.961379	0.988293
CFHR2	0.0405537	0.000285863	0.00179729	0.0439604	0.331887	0.556842	0.175557	0.00379119	0.0214294
CFHR4	0.0194434	0.0828357	0.167921	0.067387	0.137983	0.324975	0.0423819	0.485832	0.761133
CFHR5	0.044868	5.19517e-05	0.000437494	0.11151	0.0130811	0.0784639	0.267006	9.01928e-06	0.000108942
CFI	0.0534183	1.61611e-07	2.8003e-06	0.0839944	0.0421146	0.157781	0.403681	2.89033e-13	3.23605e-11
CFP	0.00646027	0.552387	0.66864	-0.0129121	0.769483	0.888218	-0.086631	0.141864	0.384871
CGA	0.0626585	4.00301e-15	8.3234e-13	0.0341623	0.2908	0.513976	0.136955	0.00155632	0.00995705
CGB3_CGB5_CGB8	0.00346678	0.748141	0.821256	0.0396451	0.364892	0.589327	-0.0543417	0.35349	0.663231
CGN	0.0121696	0.278733	0.409587	-0.0141311	0.756287	0.883583	-0.0631926	0.299799	0.606052
CGREF1	0.0362201	0.000960033	0.00509974	0.0373091	0.401332	0.624591	0.131213	0.0274494	0.11415
CHAC2	0.00546296	0.621652	0.723852	0.0517083	0.249044	0.466516	0.0525843	0.381185	0.687204
CHAD	0.0120986	0.273799	0.403775	-0.0486262	0.277769	0.498633	-0.0642822	0.28377	0.587104
CHCHD10	0.0460349	3.60492e-06	4.26582e-05	0.0640849	0.111544	0.286842	0.1737	0.00127133	0.00833523
CHCHD6	0.0429021	8.80676e-05	0.00066936	-0.0166153	0.707875	0.856349	0.162495	0.00618422	0.0326954
CHEK2	-0.0255927	0.0230497	0.0671089	-0.0460133	0.313349	0.538642	0.0479464	0.432539	0.729509
CHGA	0.0785982	4.61483e-13	4.47792e-11	0.195548	8.92922e-06	0.000288811	0.28016	1.9942e-06	2.85966e-05
CHGB	0.00416305	0.695279	0.781149	0.0151016	0.725871	0.866343	0.164845	0.00424417	0.0236229
CHI3L1	0.0890012	1.05609e-17	7.68572e-15	0.135739	0.00126798	0.0157067	0.415409	1.69305e-13	2.1415e-11
CHIT1	0.018306	0.0983066	0.189266	0.0559981	0.212091	0.422489	0.0542286	0.366654	0.676824
CHL1	-0.000516313	0.962816	0.973856	-0.0663125	0.139528	0.326533	0.0379009	0.528113	0.784757
CHM	0.0063112	0.565355	0.6781	0.0435454	0.327668	0.553485	-0.0189719	0.750038	0.896657
CHMP1A	0.014575	0.189821	0.307014	0.0837449	0.0630328	0.20365	0.0415279	0.491037	0.761133
CHMP6	0.0312582	0.00415307	0.0175524	0.0873555	0.0480909	0.174337	0.0381307	0.519227	0.778489
CHP1	-0.00850627	0.450154	0.579414	-0.0216817	0.634808	0.812674	0.107679	0.078024	0.253208
CHRDL1	0.0426359	1.14094e-05	0.000115322	0.101614	0.00985876	0.0650768	0.174142	0.000952485	0.00652396
CHRDL2	-0.0618823	1.82597e-08	4.28661e-07	0.00783627	0.860436	0.933207	0.0720661	0.227061	0.518411
CHRM1	-0.00652264	0.562555	0.675856	0.0602772	0.186682	0.387888	0.0378953	0.535142	0.788359
CIAPIN1	0.0268801	0.0138037	0.0455069	0.0952955	0.0312347	0.130451	0.0523939	0.376292	0.683762
CILP	0.0513418	1.43618e-06	1.909e-05	0.027271	0.527608	0.7343	0.062673	0.278146	0.579587
CINP	-0.012177	0.279772	0.410518	-0.0535004	0.24128	0.45824	-0.0825417	0.17682	0.442175
CIRBP	0.0384123	0.000462507	0.0027365	0.0920152	0.0384802	0.14876	0.0407102	0.493928	0.762368
CIT	0.0149455	0.178599	0.294228	0.0113731	0.800598	0.90296	0.0238141	0.69277	0.865145
CKAP4	0.0576912	4.87949e-08	9.86403e-07	0.117951	0.0059228	0.0469789	0.357117	4.78535e-10	1.78592e-08
CKB	0.0158126	0.113348	0.209704	0.119183	0.00323035	0.0311376	0.300095	3.01855e-08	6.74643e-07
CKMT1A_CKMT1B	0.0330194	0.00327397	0.0143101	-0.0811001	0.0747043	0.228189	0.106531	0.0802899	0.258509
CLASP1	-0.0118849	0.289292	0.420224	-0.028733	0.527278	0.7343	-0.141547	0.0199857	0.0885515
CLC	0.00328226	0.765989	0.833832	0.0410168	0.358737	0.584138	0.13944	0.0197547	0.0879376
CLEC10A	-0.0181697	0.0988405	0.189667	-0.0121473	0.785408	0.895193	-0.0256484	0.667563	0.852268
CLEC11A	0.0334484	0.00257959	0.0116784	0.188013	2.90838e-05	0.000769662	0.150093	0.0126644	0.0600425
CLEC12A	0.00487144	0.662167	0.755613	0.079097	0.0800123	0.237592	-0.118305	0.0504504	0.180419
CLEC14A	0.0239156	0.0244408	0.0700268	0.0262695	0.541945	0.746971	0.195694	0.000687909	0.00495669
CLEC1A	0.0101412	0.3547	0.489428	0.0999011	0.0244596	0.113496	0.203064	0.000634105	0.00460319
CLEC1B	0.017781	0.105958	0.200159	0.105505	0.0179298	0.0959024	0.101985	0.0873873	0.274121
CLEC2L	0.0128486	0.252806	0.379535	-0.044539	0.327984	0.553485	-0.0470473	0.440159	0.73597
CLEC3B	-0.00542818	0.62636	0.726717	-0.14608	0.00122384	0.0153811	-0.216471	0.000344312	0.00270159
CLEC4A	-0.037879	0.000574352	0.00328475	-0.0733861	0.0997408	0.2676	-0.0347463	0.560398	0.800995
CLEC4C	-0.000240852	0.982754	0.987503	-0.0056536	0.90036	0.949619	-0.0927109	0.125052	0.353766
CLEC4D	0.04396	4.16071e-05	0.000360471	0.232769	8.54081e-08	5.9196e-06	0.367525	2.65996e-10	1.07227e-08
CLEC4G	-0.00372606	0.732331	0.80996	0.0306594	0.487391	0.702141	-0.0207631	0.725326	0.883489
CLEC4M	-0.0386081	0.000538199	0.00309624	0.0116386	0.796843	0.901635	0.0354344	0.558188	0.799761
CLEC5A	0.035066	0.000887362	0.00478354	0.190656	8.20014e-06	0.000271655	0.327759	1.01457e-08	2.78623e-07
CLEC6A	0.0280422	0.0103911	0.0363129	0.249126	1.92661e-08	1.75262e-06	0.358569	1.52655e-09	4.93755e-08
CLEC7A	0.0188972	0.0845206	0.169814	0.059457	0.180476	0.379051	0.252613	2.12427e-05	0.000233349
CLGN	0.0138941	0.212143	0.333449	0.0660068	0.143561	0.332106	0.0431413	0.475119	0.755211
CLIC5	0.0276742	0.0138534	0.0456191	-0.00898287	0.843738	0.9251	0.0447649	0.463043	0.744946
CLINT1	0.00726191	0.51984	0.641655	0.00365491	0.936293	0.964796	0.0977688	0.110185	0.324975
CLIP2	0.0175012	0.113653	0.209794	0.0857507	0.0557842	0.188823	0.0556909	0.353404	0.663231
CLMP	0.0477649	3.77344e-07	5.98042e-06	0.0553525	0.146372	0.335502	0.0923943	0.0701011	0.234019
CLNS1A	0.00200947	0.857615	0.903553	-0.0384131	0.397384	0.620565	-0.0880594	0.147227	0.39519
CLPP	0.0120562	0.273807	0.403775	0.139742	0.0017472	0.0198676	0.0990621	0.0973916	0.297177
CLPS	-0.0166595	0.134416	0.238298	-0.0824172	0.0676412	0.212844	-0.0141036	0.815286	0.928883
CLSPN	0.00323105	0.774479	0.839465	0.0513709	0.260966	0.479258	0.0111895	0.854861	0.948548
CLSTN1	-0.0230052	0.0405773	0.0995117	-0.0142591	0.754128	0.88336	-0.0290621	0.63344	0.832717
CLSTN2	0.0106392	0.338244	0.471791	0.0291168	0.517816	0.72679	0.133541	0.0266957	0.111976
CLSTN3	0.0153655	0.161538	0.273236	0.0306537	0.490731	0.704746	0.185637	0.00182071	0.0114226
CLTA	0.0109901	0.322068	0.454454	0.115995	0.00990752	0.0652507	0.0381302	0.526514	0.783849
CLU	0.0289471	0.00945356	0.0337253	0.015334	0.734446	0.87193	0.156723	0.00959181	0.0477295
CLUL1	-0.00329127	0.755815	0.827445	-0.0476198	0.266875	0.485126	-0.0326877	0.569108	0.805579
CMC1	0.029604	0.00654897	0.0252236	0.118462	0.00725852	0.053902	0.0262076	0.657255	0.846579
CMIP	0.0211578	0.0532889	0.120344	0.0714423	0.107343	0.280248	0.0142859	0.809906	0.924926
CNDP1	-0.0141798	0.196028	0.314401	-0.0625887	0.159054	0.353794	0.0713043	0.230696	0.521799
CNGB3	0.0204781	0.0688046	0.145772	0.0635513	0.163469	0.356719	0.0735062	0.228546	0.519764
CNP	0.0159108	0.142228	0.248813	0.0852577	0.0523196	0.181521	0.0273906	0.641409	0.838445
CNPY2	-0.00781865	0.487869	0.613471	-0.0493164	0.280267	0.500703	0.0288925	0.636523	0.834648
CNPY4	0.0272417	0.0135493	0.0448206	0.134885	0.00255548	0.0260105	0.0323792	0.588529	0.815589
CNST	0.0128625	0.245587	0.373346	0.0505875	0.259794	0.478645	0.0214697	0.720876	0.880852
CNTF	-0.0134832	0.231887	0.358525	-0.0153271	0.737365	0.873259	0.00596495	0.92233	0.977394
CNTN1	-0.0279004	0.00682956	0.0260903	-0.168175	5.72966e-05	0.00133432	-0.218688	9.27424e-05	0.000851651
CNTN2	0.030094	0.00594554	0.0235476	-0.0898466	0.0427157	0.159622	-0.0223563	0.706399	0.874592
CNTN3	0.0256641	0.0105887	0.0369146	0.0126518	0.755865	0.883583	0.015513	0.775794	0.908137
CNTN4	0.00608798	0.578769	0.690491	-0.101858	0.0218955	0.10619	-0.0628755	0.290501	0.596222
CNTN5	-0.0413653	6.66917e-05	0.000539621	-0.13442	0.00138593	0.0168805	-0.207798	0.0002217	0.00181186
CNTNAP2	0.025236	0.0209883	0.062848	-0.0463188	0.29585	0.519688	0.043881	0.459382	0.743336
CNTNAP4	-0.000909813	0.935413	0.956515	-0.0460137	0.311861	0.538642	-0.013166	0.828847	0.938458
COCH	0.0433752	6.45354e-05	0.000527704	0.0415138	0.345398	0.571606	0.182946	0.00189269	0.0117332
COL15A1	0.0277159	0.00729012	0.027418	-0.0665375	0.111941	0.287192	-0.103203	0.0654942	0.222726
COL18A1	0.0796192	1.26604e-14	1.93971e-12	0.116227	0.0055013	0.0454158	0.282198	4.752e-07	7.64258e-06
COL1A1	0.0152245	0.172663	0.286885	0.00513744	0.909593	0.955123	0.0342821	0.571342	0.806685
COL24A1	0.00665517	0.549808	0.666871	0.0209843	0.641707	0.817867	0.0735629	0.222981	0.513504
COL28A1	-0.0281657	0.0118467	0.0403342	-0.0433531	0.33915	0.564797	-0.0825537	0.1739	0.436889
COL2A1	-0.0191767	0.0845863	0.169814	0.0646517	0.15135	0.343131	0.0120043	0.842247	0.942569
COL3A1	0.00871977	0.435189	0.565946	0.0331354	0.464336	0.681635	0.204694	0.000732396	0.0052255
COL4A1	0.00738183	0.495773	0.621531	-0.0257228	0.558076	0.75914	0.237934	5.17012e-05	0.000520769
COL4A4	-0.00970666	0.388654	0.52467	0.0236928	0.603601	0.789345	-0.0725659	0.234809	0.529047
COL5A1	0.0289078	0.00890533	0.032163	0.137927	0.00207249	0.0224276	0.230258	0.000122548	0.0010843
COL6A3	0.0516407	1.59082e-07	2.77298e-06	0.0846241	0.0340664	0.138116	0.238705	7.95351e-06	9.81046e-05
COL9A1	0.0495853	7.79218e-06	8.40113e-05	0.0474851	0.2908	0.513976	-0.0884508	0.141555	0.384749
COL9A2	-0.0204886	0.0673419	0.143488	0.0115947	0.79837	0.901635	-0.0160386	0.791788	0.912962
COLEC12	0.0536245	2.40899e-08	5.5217e-07	0.100386	0.00996328	0.0653069	0.223886	1.75343e-05	0.000197838
COMMD1	0.0187367	0.0837966	0.169162	0.0739501	0.0921882	0.25705	0.0326054	0.579117	0.812278
COMMD9	0.00435336	0.69398	0.780593	0.0706535	0.11508	0.28954	-0.034183	0.568991	0.805579
COMP	-0.0411296	9.74604e-05	0.000721901	-0.0240987	0.57319	0.770725	-0.129407	0.0238162	0.10271
COMT	0.0352459	0.0013109	0.00665972	0.0704501	0.112976	0.287477	0.0683946	0.250342	0.547929
COPB2	0.0069689	0.529158	0.648854	0.0319692	0.476246	0.693869	-0.0449572	0.454228	0.741165
COPE	0.0209539	0.0635479	0.13836	0.0359172	0.432603	0.653198	-0.009897	0.871665	0.957679
COQ7	0.0541404	1.12757e-06	1.53287e-05	0.105092	0.0197311	0.100086	0.106598	0.0772831	0.251084
CORO1A	0.0155207	0.155223	0.265484	0.0733204	0.097549	0.263946	0.0314745	0.595182	0.818257
CORO6	-0.00937369	0.402211	0.536588	-0.0576446	0.203668	0.412006	-0.0607838	0.316649	0.625681
COX5B	0.0344108	0.00171776	0.00836187	0.125077	0.00492411	0.0420094	0.0497023	0.403865	0.709506
COX6B1	0.0300687	0.00565936	0.0227999	0.0838758	0.0568464	0.191326	0.0830139	0.159086	0.414591
CPA1	0.0162345	0.144636	0.251966	-0.050476	0.263066	0.481537	0.0162397	0.787932	0.911782
CPA2	-0.0374251	0.000834503	0.00454914	-0.026064	0.565877	0.765459	0.0633992	0.296798	0.602916
CPA4	0.0130193	0.244712	0.372767	-0.0668565	0.140459	0.327888	-0.025023	0.680217	0.859272
CPB1	0.000900956	0.935486	0.956515	-0.0108679	0.809602	0.907914	0.104667	0.0829955	0.264333
CPB2	0.0712224	1.56294e-10	6.79061e-09	-0.0273491	0.544385	0.748073	-0.103355	0.0869932	0.273474
CPE	-0.0088205	0.430572	0.56206	-0.0876493	0.053263	0.18284	-0.12013	0.0478141	0.173118
CPLX2	-0.00221496	0.843837	0.892915	-0.0375115	0.410384	0.63199	0.0204627	0.737259	0.890523
CPM	0.0773647	1.19442e-14	1.93971e-12	0.0574851	0.157255	0.350781	0.267781	8.53428e-07	1.31446e-05
CPOX	0.0269955	0.0154768	0.0499479	0.0485114	0.283032	0.50361	0.033512	0.579561	0.812278
CPPED1	0.0265834	0.0147666	0.0479748	0.00112988	0.979601	0.986378	0.0737579	0.212398	0.495425
CPQ	0.0183345	0.0994441	0.190509	0.00738529	0.869921	0.938947	0.0935573	0.121183	0.346867
CPTP	-0.000329762	0.976533	0.983629	0.0463088	0.308042	0.534896	0.00535887	0.929779	0.979228
CPVL	0.0403396	0.00032073	0.00199072	0.0166832	0.713507	0.861384	0.113535	0.0619483	0.213663
CPXM1	0.0168612	0.128839	0.230657	0.0705696	0.116771	0.290736	0.0774516	0.198435	0.476366
CPXM2	0.031527	0.00294928	0.0131047	-0.0089686	0.834697	0.921774	0.128024	0.0260477	0.109732
CR1	0.00718302	0.510006	0.634213	0.124301	0.00490179	0.0420094	0.129864	0.0281022	0.116201
CR2	-0.00216359	0.844424	0.893212	0.0661023	0.139016	0.326352	0.112634	0.0596571	0.20674
CRACR2A	0.0167192	0.128484	0.230473	0.00151813	0.97283	0.984669	0.012855	0.82941	0.938695
CRADD	0.0279683	0.0110286	0.0381285	0.0768935	0.0846419	0.244656	0.0213103	0.721082	0.880852
CREB3	-0.00914905	0.416788	0.548742	-0.0675132	0.139246	0.326365	0.0581216	0.341628	0.651435
CREBZF	-0.0181638	0.106714	0.200462	-0.0148435	0.744962	0.875805	-0.054883	0.368901	0.678228
CREG1	0.0595864	3.60089e-08	7.83662e-07	0.0445845	0.309136	0.535334	0.0228671	0.696763	0.867574
CRELD1	0.0556042	1.56573e-07	2.74569e-06	0.112131	0.00906775	0.061963	0.325157	1.56802e-08	4.03939e-07
CRELD2	0.0310069	0.0041238	0.0174736	0.118174	0.00698175	0.0527521	0.149373	0.0108512	0.053178
CRH	-0.00913375	0.410145	0.544181	0.0191578	0.669896	0.834425	-0.183746	0.00225299	0.0137206
CRHBP	0.0545385	2.20876e-07	3.67411e-06	0.0769615	0.071266	0.220994	0.431937	3.86465e-14	5.92105e-12
CRHR1	-0.0132711	0.239484	0.367302	-0.0180398	0.693172	0.847425	0.0465601	0.446796	0.739467
CRIM1	0.0511315	1.77745e-06	2.30989e-05	0.0853154	0.0492182	0.176229	0.192412	0.000920477	0.00634955
CRIP2	0.0396144	0.000121669	0.000874511	0.0585213	0.161306	0.355589	0.0884707	0.113662	0.328805
CRISP2	-0.0206773	0.0335615	0.0876212	-0.0629904	0.110131	0.284551	-0.0528311	0.316817	0.625681
CRISP3	-0.0396446	0.000351673	0.00216431	0.115279	0.0103382	0.0667284	0.139814	0.020156	0.0889935
CRKL	0.0215879	0.0509426	0.117043	0.0755001	0.0920772	0.25705	0.0235041	0.695227	0.867469
CRLF1	-0.0368256	0.000576832	0.00329247	-0.0149521	0.730199	0.868039	0.10327	0.0751675	0.246411
CRNN	0.0422069	8.86914e-05	0.00067103	0.0223157	0.609117	0.792642	-0.0178661	0.759731	0.902509
CRTAC1	-0.0295448	0.0053321	0.0216482	-0.0529209	0.218145	0.430814	-0.10602	0.0653128	0.222369
CRTAM	0.013841	0.207097	0.327463	0.0735527	0.0980559	0.264301	-0.0412036	0.488723	0.761133
CRTAP	0.0114996	0.304793	0.436855	-0.0592262	0.192167	0.395893	-0.188177	0.0019626	0.0120785
CRX	0.00468981	0.677489	0.767031	0.0401322	0.379833	0.603544	0.0600443	0.326295	0.635969
CRYBB1	0.0179016	0.0986184	0.189547	0.117887	0.00727712	0.0539025	0.0799663	0.173817	0.436889
CRYBB2	0.00115929	0.916667	0.944542	0.0230136	0.608266	0.792222	0.0919435	0.126061	0.355241
CRYGD	0.0218943	0.0482491	0.113177	0.0735252	0.101683	0.27131	0.111903	0.0627415	0.216032
CRYM	0.0203479	0.0669006	0.142866	0.0323325	0.472482	0.689599	0.159606	0.00805825	0.0413714
CRYZL1	0.0179969	0.0996643	0.190745	0.0976389	0.0275061	0.121063	0.0427861	0.470544	0.750577
CSDE1	0.0171967	0.121845	0.22196	-0.0126916	0.778141	0.892025	-0.00233144	0.969157	0.990596
CSF1	0.0384818	0.000212813	0.00140569	0.17297	3.99803e-05	0.000978006	0.552273	1.09649e-22	6.38374e-20
CSF1R	0.0359129	0.000871888	0.00472756	0.0590571	0.176777	0.374052	0.185954	0.0014853	0.00954464
CSF2	0.012503	0.26156	0.390262	-0.0133348	0.767635	0.887975	0.0845613	0.161573	0.419197
CSF2RA	0.00377673	0.735342	0.81144	-0.0623496	0.168495	0.362547	0.0600291	0.321947	0.631955
CSF2RB	-0.00077206	0.945041	0.964253	0.0802637	0.0769843	0.231933	0.0308481	0.611622	0.824171
CSF3	0.000174274	0.987255	0.989976	0.1512	0.00062595	0.00893206	0.241102	4.61313e-05	0.00046954
CSF3R	0.00658157	0.552415	0.66864	0.166056	0.000216119	0.00385964	0.176112	0.0033791	0.0194783
CSH1	-0.000145745	0.989694	0.992079	-0.0152238	0.739168	0.873971	-0.0817985	0.181379	0.449357
CSNK1D	0.00690131	0.532788	0.652481	0.0876957	0.0504777	0.178978	0.00541966	0.928048	0.978713
CSNK2A1	-0.00184316	0.866539	0.90868	0.0402468	0.365188	0.589327	0.0112596	0.849892	0.946235
CSPG4	0.0249453	0.0174725	0.0543983	-0.0116118	0.784869	0.894929	0.0147711	0.795312	0.914357
CSPG5	0.00748543	0.505324	0.630248	0.0198622	0.662718	0.829116	-0.00311851	0.959198	0.987786
CSRP3	-0.0298768	0.00716278	0.027079	0.04408	0.327576	0.553485	0.0353293	0.557747	0.799761
CST3	0.0541833	2.19381e-08	5.06841e-07	0.11446	0.00353871	0.0331224	0.210852	5.96815e-05	0.000586936
CST5	-0.026795	0.0141056	0.0463446	0.00355549	0.935945	0.964796	0.117651	0.0469478	0.170405
CST6	0.0172924	0.106858	0.200462	-0.0294074	0.498627	0.71362	0.00302706	0.958501	0.987681
CST7	0.0385516	0.000513039	0.00297501	0.189224	2.58085e-05	0.000702136	0.211556	0.000441013	0.00336071
CSTB	0.0546094	2.12885e-07	3.56154e-06	0.0506823	0.234881	0.452595	0.204644	0.000339031	0.00267457
CTAG1A_CTAG1B	-0.000940992	0.933486	0.955141	-0.0139024	0.760923	0.885676	-0.0780003	0.202184	0.481635
CTBS	0.0337259	0.00203897	0.00958874	0.114228	0.00994107	0.0653069	0.319043	7.46107e-08	1.50828e-06
CTF1	0.0177176	0.109655	0.204489	0.066874	0.136232	0.321893	0.0107752	0.857663	0.94966
CTHRC1	0.0258771	0.00875488	0.0317774	0.0405643	0.310586	0.536886	0.0770399	0.150235	0.400121
CTLA4	-0.0111917	0.321055	0.453624	0.0241531	0.597198	0.786581	-0.0124523	0.838721	0.941943
CTNNA1	-0.0059926	0.595518	0.703626	0.0628134	0.169729	0.363563	-0.0308492	0.614414	0.824171
CTRB1	0.0104304	0.35164	0.487208	-0.0582152	0.199565	0.406247	0.0504636	0.406129	0.712194
CTRC	-0.0216197	0.0514868	0.117733	-0.0658193	0.143481	0.332106	0.0366563	0.542743	0.793533
CTRL	-0.022275	0.0433525	0.104882	-0.0850934	0.0568524	0.191326	0.0657368	0.271725	0.571555
CTSB	0.0168418	0.122752	0.222939	0.0606353	0.170346	0.364615	0.0215362	0.716004	0.877965
CTSC	0.0374667	0.000612097	0.00346657	0.0466778	0.292235	0.515666	0.0385848	0.515425	0.776683
CTSD	0.061705	2.98257e-09	8.34833e-08	0.111496	0.00817576	0.0591059	0.33545	2.75653e-09	8.10531e-08
CTSE	0.00542305	0.628214	0.727998	0.0467305	0.303165	0.529403	0.0455004	0.453867	0.741165
CTSF	0.0557106	2.68348e-07	4.41335e-06	0.0647967	0.139875	0.327048	0.121977	0.0378816	0.144906
CTSH	0.0341836	0.00196983	0.00935429	-0.0160774	0.719484	0.863321	0.0526489	0.379598	0.686652
CTSL	0.0495037	3.64823e-06	4.29959e-05	0.135667	0.00174109	0.0198676	0.310324	8.73198e-08	1.71749e-06
CTSO	0.0456067	2.07242e-05	0.000193981	0.138242	0.00145291	0.0173597	0.452124	7.15326e-15	1.30145e-12
CTSV	-0.0192827	0.0680127	0.144515	-0.0770125	0.072096	0.222557	-0.223767	9.45044e-05	0.000865102
CTSZ	0.0528504	5.73243e-07	8.64617e-06	0.0727601	0.0894372	0.252035	0.252525	1.06263e-05	0.000127296
CUZD1	-0.00278351	0.804492	0.860893	-0.0417231	0.359879	0.585262	-0.020123	0.741477	0.892755
CWC15	0.0282377	0.00961899	0.0341058	-0.0306807	0.487575	0.702141	0.0268083	0.650449	0.841757
CX3CL1	0.0222818	0.0433485	0.104882	-0.0350557	0.432847	0.653198	0.0191574	0.748808	0.895923
CXADR	0.084252	2.56873e-14	3.25112e-12	0.0636058	0.155973	0.348991	0.27498	4.58995e-06	5.88605e-05
CXCL1	0.00911747	0.411461	0.544933	0.222319	7.70803e-07	3.73968e-05	0.0258299	0.667965	0.852268
CXCL10	0.0631096	2.77131e-09	7.85128e-08	0.15945	0.000210823	0.00381183	0.238118	3.5594e-05	0.000372713
CXCL11	0.0403259	0.000234875	0.00151601	0.287334	9.91117e-11	1.5185e-08	0.312079	1.53783e-07	2.83331e-06
CXCL12	0.0067729	0.542309	0.660528	0.109799	0.0147846	0.0850555	0.00992982	0.869193	0.956967
CXCL13	0.0445063	5.55667e-05	0.000461531	0.141999	0.00150675	0.0177577	0.309404	2.38928e-07	4.14e-06
CXCL14	-0.004115	0.69957	0.784624	0.072381	0.0939359	0.259577	0.0680522	0.239399	0.534545
CXCL16	0.0402615	0.000159336	0.00110699	0.0528325	0.221475	0.434151	0.374339	9.59141e-11	4.7323e-09
CXCL17	0.0384884	9.8179e-06	0.000102071	0.0855672	0.0152995	0.0872207	0.134235	0.00447842	0.0247846
CXCL3	0.0170146	0.124647	0.225232	0.190674	2.16937e-05	0.000607214	0.00252812	0.966451	0.989915
CXCL5	0.0214973	0.0496059	0.11523	0.105899	0.0170037	0.093573	0.0697103	0.240533	0.535724
CXCL6	0.0341535	0.00203255	0.00958874	0.125802	0.0050412	0.0427327	0.203814	0.000687873	0.00495669
CXCL8	0.0544364	7.12802e-07	1.03056e-05	0.374503	3.79877e-17	1.84304e-14	0.331528	2.60005e-08	5.95965e-07
CXCL9	0.0633186	1.50592e-09	4.61446e-08	0.354614	6.59953e-17	2.74446e-14	0.463515	3.42189e-16	9.96112e-14
CYB5A	0.0212675	0.0593574	0.130802	-0.0122171	0.78926	0.898389	0.0123081	0.840575	0.942569
CYB5R2	0.0381602	0.000423721	0.00255373	0.149449	0.000658226	0.00930144	0.0209331	0.721522	0.88102
CYP24A1	0.00288815	0.797543	0.85733	0.0162619	0.721525	0.864346	0.025959	0.6708	0.853826
CYTH3	0.014091	0.210125	0.331351	-0.0297856	0.513319	0.722918	-0.0128567	0.833051	0.939199
CYTL1	0.0346721	0.0011352	0.00591159	-0.00112463	0.979219	0.986378	-0.0180147	0.755254	0.900674
DAAM1	0.0187868	0.0854103	0.171232	0.0669103	0.130603	0.311884	0.0826328	0.163094	0.419956
DAB2	0.0175235	0.113461	0.209704	0.114439	0.0107484	0.0687664	0.0576225	0.337316	0.648564
DAG1	0.0292001	0.00712324	0.0269997	0.118906	0.00685001	0.0519721	0.125096	0.0335672	0.132959
DAND5	-0.00678664	0.547452	0.664845	0.00268793	0.953116	0.973201	-0.049622	0.417439	0.720739
DAPK2	0.022575	0.0387607	0.096603	0.10441	0.0183387	0.0975943	0.0965618	0.103178	0.309851
DAPP1	0.0191301	0.0872739	0.173416	0.0679057	0.13419	0.31836	0.0465734	0.442827	0.736191
DARS1	0.00999105	0.367215	0.503042	0.0734966	0.101669	0.27131	-0.00984189	0.869933	0.957057
DBH	-0.00878029	0.431569	0.562834	-0.0297184	0.511248	0.721059	-0.0828327	0.17136	0.433687
DBI	0.0339019	0.0017819	0.00857373	0.157375	0.000344958	0.0056099	0.096206	0.102175	0.307902
DBN1	0.0105108	0.340325	0.473559	0.0500303	0.262725	0.481439	0.00715285	0.904783	0.971345
DBNL	0.0225302	0.0406171	0.0995255	0.078967	0.0766001	0.231791	0.0346662	0.561422	0.800995
DCBLD2	0.0422079	8.32797e-05	0.000641341	0.098571	0.0233681	0.109725	0.312023	8.1988e-08	1.62359e-06
DCC	0.00358588	0.746089	0.820041	0.0153413	0.732474	0.869944	-0.125036	0.0373927	0.144172
DCDC2C	0.00488598	0.664758	0.757085	0.00665282	0.884234	0.944148	-0.10684	0.0806545	0.258832
DCLRE1C	-0.0165198	0.142135	0.248801	-0.0109	0.811111	0.908103	0.0119727	0.84452	0.942569
DCN	0.0139012	0.186462	0.303745	-0.142146	0.00085706	0.0116584	-0.13936	0.0146221	0.0684323
DCTD	0.0220517	0.0447685	0.107348	0.0759749	0.0879851	0.249391	0.0238812	0.688687	0.862266
DCTN1	0.0190254	0.0837389	0.169162	0.0716726	0.107916	0.28077	0.0647687	0.277781	0.579558
DCTN2	0.00474529	0.668698	0.759756	0.00682889	0.879215	0.944148	0.0607233	0.312731	0.622255
DCTN6	0.0198689	0.0712349	0.14983	0.136747	0.00218518	0.0234351	0.0546015	0.360777	0.671641
DCTPP1	0.021213	0.0494204	0.115163	-0.0396309	0.365023	0.589327	0.0114655	0.844783	0.942569
DCUN1D1	0.00382355	0.733792	0.810653	-0.0949607	0.0371366	0.146768	-0.0397966	0.514055	0.776259
DCUN1D2	0.0107568	0.339574	0.473193	-0.0724078	0.112667	0.287192	-0.136606	0.0253616	0.107777
DCXR	0.0495018	1.51171e-06	1.99122e-05	-0.0674011	0.106142	0.278108	0.0716178	0.199627	0.477891
DDA1	-0.00818252	0.459936	0.588257	-0.0097419	0.828135	0.919414	-0.0639765	0.286833	0.590921
DDAH1	0.0558271	1.69892e-07	2.92637e-06	0.121174	0.00510056	0.0430369	0.206897	0.000353559	0.00275927
DDC	0.0390284	0.000380432	0.00231198	-0.1655	0.000200689	0.00369751	0.0210053	0.724448	0.88318
DDHD2	0.0251767	0.021176	0.0632047	0.0569735	0.198093	0.404099	0.00740838	0.900506	0.969701
DDI2	0.0179255	0.107335	0.201002	-0.0557118	0.216846	0.428539	-0.0026633	0.964821	0.988593
DDR1	0.0366301	0.000859407	0.00467614	0.0560943	0.207894	0.416791	0.171393	0.00404281	0.0227193
DDT	0.0454787	2.71194e-05	0.00024441	0.0215373	0.6239	0.805042	0.13022	0.0267681	0.112069
DDX1	-0.00334742	0.765758	0.833832	-0.0508645	0.263947	0.482632	0.0408094	0.503128	0.768418
DDX25	-0.0152805	0.175183	0.289749	-0.00611006	0.893586	0.94797	-0.0712121	0.244127	0.541454
DDX39A	0.0129409	0.241346	0.369312	-0.00797299	0.858626	0.932947	0.00739657	0.901751	0.970065
DDX4	0.00196846	0.861358	0.90607	0.0199683	0.661988	0.829116	-0.0613023	0.31603	0.625263
DDX53	0.00539163	0.632249	0.730928	-0.0221803	0.627104	0.806656	0.0313453	0.608024	0.822192
DDX58	0.00794382	0.46745	0.595774	0.0403282	0.362679	0.587512	0.0349347	0.555803	0.799761
DECR1	0.0286434	0.00930499	0.0333993	0.108558	0.0150098	0.0860106	0.0469705	0.431784	0.729509
DEFA1_DEFA1B	0.0381306	0.000489095	0.0028647	0.223295	4.6852e-07	2.39274e-05	0.353777	2.45576e-09	7.44659e-08
DEFB103A_DEFB103B	0.0144425	0.199378	0.318021	0.00674577	0.882414	0.944148	0.0899187	0.14077	0.38369
DEFB104A_DEFB104B	-0.00850822	0.433586	0.564477	-0.014635	0.739606	0.874135	0.0588672	0.317898	0.626965
DEFB116	-0.0156823	0.163796	0.275931	-0.0234629	0.60721	0.792222	-0.0394738	0.518213	0.778134
DEFB118	-0.0107599	0.340032	0.473378	0.00234639	0.959054	0.975474	0.0192667	0.752806	0.899227
DEFB4A_DEFB4B	0.0415763	7.82727e-05	0.000612505	0.218511	3.014e-07	1.72034e-05	0.265428	3.34421e-06	4.54907e-05
DENND2B	-0.00719478	0.522945	0.643948	0.0475235	0.297774	0.522496	0.0175896	0.77342	0.907833
DENR	0.0082892	0.450293	0.579414	0.083372	0.0609744	0.199755	-0.0175253	0.768579	0.906525
DFFA	0.0275628	0.0112842	0.0389199	0.0764878	0.0827386	0.241577	0.0456057	0.439622	0.735905
DGCR6	0.00293575	0.790468	0.852873	-0.0252236	0.573212	0.770725	0.0274811	0.646586	0.840991
DGKA	0.022842	0.0343359	0.0893225	0.0743601	0.0891562	0.251855	0.00936898	0.872881	0.957679
DGKZ	0.00875272	0.428935	0.560556	0.0134718	0.763851	0.886441	0.102737	0.0869643	0.273474
DHODH	0.0111707	0.321932	0.454454	-0.0691019	0.130543	0.311884	0.0278453	0.648997	0.841599
DHPS	0.0194065	0.0782033	0.160883	0.0198539	0.656604	0.826766	0.0478502	0.423404	0.724456
DHRS4L2	0.0147606	0.179658	0.295611	0.0865691	0.0521472	0.181521	-0.00589451	0.921313	0.977385
DIABLO	0.0142794	0.196273	0.314435	0.0804246	0.0724962	0.223556	-0.0014993	0.980045	0.993008
DIPK1C	0.00840665	0.45612	0.585176	-0.0764028	0.0946499	0.260915	-0.0502017	0.411978	0.716408
DIPK2B	0.0108561	0.311646	0.444925	0.027305	0.530037	0.736214	0.0101726	0.861257	0.952553
DKK1	0.00824015	0.457226	0.586079	0.118263	0.00846469	0.0596046	0.105894	0.0782	0.253497
DKK3	0.0208309	0.0483989	0.113437	-0.0866274	0.0428141	0.159663	-0.0246357	0.666959	0.852216
DKK4	0.0253855	0.0201273	0.0609051	-0.019577	0.65832	0.826864	0.0369071	0.533389	0.788359
DKKL1	0.00427785	0.697884	0.783472	0.00947899	0.831914	0.920099	0.122415	0.0405793	0.152225
DLG4	0.013587	0.213477	0.334642	0.0499933	0.258666	0.477474	-0.0050779	0.931696	0.979525
DLGAP5	-0.0187711	0.095532	0.185026	-0.0194042	0.670695	0.834425	-0.00909476	0.881646	0.961331
DLK1	-0.0225367	0.0355041	0.0914351	-0.0864912	0.0464644	0.169496	-0.00608266	0.916685	0.975794
DLL1	0.0333138	0.00144393	0.00717332	0.166819	8.26533e-05	0.00183667	0.375593	3.52955e-11	2.0549e-09
DLL4	0.0071513	0.526313	0.646801	0.0289901	0.526179	0.7343	-0.0202379	0.74097	0.892755
DMD	0.0135446	0.21027	0.3314	-0.00645909	0.882798	0.944148	0.0711295	0.225183	0.516147
DMP1	0.00833213	0.442445	0.571917	0.122276	0.0054105	0.0449863	-0.0587928	0.317747	0.626965
DNAJA1	0.0181849	0.106867	0.200462	0.0718067	0.116153	0.290232	-0.07659	0.210598	0.492805
DNAJA2	0.0214521	0.0508095	0.11683	0.0842503	0.058388	0.194917	0.0663695	0.265317	0.566227
DNAJA4	0.023353	0.0374563	0.0943212	-0.0315461	0.487953	0.702141	0.0125293	0.836953	0.94141
DNAJB1	0.0388089	0.000377377	0.00229821	0.0522284	0.237753	0.455028	0.00622238	0.916313	0.975794
DNAJB14	0.0248718	0.0222111	0.0653097	0.11204	0.0110246	0.0700712	0.0586356	0.320323	0.630467
DNAJB2	0.0269324	0.0134863	0.0447363	0.021735	0.622725	0.804238	0.0240719	0.683956	0.860041
DNAJB6	0.0259898	0.0171909	0.0538674	0.0939972	0.0334739	0.136045	0.0484664	0.412755	0.716904
DNAJB8	5.64672e-05	0.995972	0.996314	0.0811885	0.0732591	0.225192	-0.0121825	0.840863	0.942569
DNAJC21	0.0159158	0.146592	0.254283	-0.0207268	0.640863	0.817508	-0.0243938	0.681689	0.859272
DNAJC6	0.0215808	0.046396	0.110096	0.113828	0.00953076	0.0637371	0.108826	0.0640862	0.218961
DNAJC9	0.0340295	0.00183436	0.00879707	0.0593464	0.179984	0.37849	0.046197	0.435552	0.731655
DNER	-0.00798486	0.457958	0.586712	-0.222796	3.20322e-07	1.79318e-05	-0.256543	1.09998e-05	0.000130695
DNLZ	-0.00990181	0.379789	0.516467	-0.0117123	0.797679	0.901635	-0.0971644	0.112105	0.328191
DNM1	0.0105587	0.339909	0.473378	0.0711006	0.112785	0.287242	-0.0206234	0.731126	0.886425
DNM3	0.0243946	0.0239185	0.0690098	0.169399	0.000108776	0.00229454	0.181726	0.00192506	0.0118726
DNMBP	0.0302286	0.00521196	0.0212405	0.0905061	0.0390246	0.149578	0.0511873	0.383192	0.688644
DNPEP	0.0118416	0.285221	0.416605	0.096943	0.0308586	0.129251	0.144093	0.0165162	0.0755954
DNPH1	0.0311862	0.0047165	0.0194472	0.0321415	0.472376	0.689599	0.0790194	0.186879	0.457532
DOC2B	0.0187502	0.0951531	0.184537	-0.01606	0.724306	0.86483	-0.00494824	0.935294	0.981147
DOCK9	-0.0039098	0.728222	0.806551	0.0224485	0.622489	0.804238	-0.126773	0.0377893	0.144896
DOK1	0.0197375	0.074816	0.155768	0.0773985	0.0847177	0.244656	0.0162509	0.786845	0.911782
DOK2	0.0157937	0.151443	0.260305	0.0737244	0.0984723	0.265174	0.0337572	0.571939	0.806685
DPEP1	0.00907947	0.407633	0.541836	-0.0893229	0.0444042	0.163829	-0.11289	0.0576923	0.20234
DPEP2	-0.000418104	0.970202	0.979285	-0.0309667	0.494791	0.709526	-0.0447836	0.460757	0.744062
DPP10	0.0416022	0.000132337	0.000932766	-0.0170886	0.698483	0.850746	0.0686386	0.245077	0.54205
DPP4	0.0327344	0.00334408	0.014551	-0.161438	0.000355771	0.00569038	-0.235946	9.65952e-05	0.000875977
DPP6	-0.00797783	0.45016	0.579414	-0.136079	0.00147971	0.0175814	-0.0674825	0.238977	0.534303
DPP7	0.0301503	0.00593678	0.0235449	0.132864	0.00277387	0.0277647	0.119093	0.045142	0.165294
DPT	0.039522	4.51774e-05	0.000386798	0.048295	0.218724	0.430901	0.0665159	0.205689	0.487291
DPY30	0.0519152	6.73952e-07	9.95875e-06	0.116145	0.00609337	0.0477792	0.22595	6.70957e-05	0.00064674
DRAXIN	0.0199488	0.066855	0.142866	-0.0204405	0.643105	0.818733	-0.030575	0.604601	0.821275
DRG2	0.0136937	0.209704	0.330867	0.0751652	0.0893122	0.251926	0.00631629	0.915059	0.975794
DSC2	0.0215211	0.0398815	0.0985527	0.20467	1.41386e-06	6.1429e-05	0.381624	1.82598e-11	1.20805e-09
DSCAM	-0.00661016	0.551269	0.668087	-0.0884359	0.0491619	0.176229	0.0558652	0.353226	0.663231
DSG2	-0.010965	0.304242	0.43628	0.0228292	0.597625	0.786581	-0.0949316	0.101059	0.306441
DSG3	0.0151149	0.153366	0.262926	0.0357099	0.405213	0.627433	0.0254522	0.65762	0.846675
DSG4	0.0163035	0.137778	0.242633	-0.0024167	0.956708	0.974791	-0.0454676	0.445466	0.738889
DTD1	0.0215653	0.0491422	0.114718	0.105792	0.0172401	0.0939614	0.0829413	0.163058	0.419956
DTNB	0.0249926	0.0161917	0.0514564	0.0561112	0.182825	0.38288	0.155995	0.0056611	0.0302375
DTX2	-0.0263174	0.0189697	0.0580659	0.00387904	0.932	0.964127	-0.0324891	0.593403	0.818257
DTX3	0.0384946	0.000134865	0.000947161	-0.0466275	0.253909	0.471685	-0.0729882	0.182136	0.450084
DTYMK	0.0376718	0.000472145	0.00278786	0.084962	0.0517091	0.181365	0.117916	0.043672	0.161332
DUOX2	-0.00624098	0.580576	0.692362	0.0150544	0.742238	0.875467	-0.0753655	0.218675	0.506413
DUSP13	-0.000778703	0.944025	0.963554	-0.062542	0.164067	0.356719	-0.108386	0.0716095	0.237421
DUSP29	-0.0116944	0.294637	0.424808	-0.0697353	0.123047	0.301252	0.0932119	0.123582	0.351659
DUSP3	0.000533403	0.962047	0.973534	0.0372395	0.412347	0.633091	-0.0275394	0.65062	0.841757
DUT	0.0194026	0.0735662	0.153623	0.154374	0.000442818	0.00671377	0.0960354	0.102545	0.308696
DXO	0.0251123	0.020184	0.061013	0.140889	0.0013	0.0159675	0.104608	0.0744582	0.244902
DYNC1H1	0.00640769	0.568198	0.680419	0.0427751	0.34716	0.572893	0.00766351	0.899868	0.969615
DYNLT1	0.0432713	8.17455e-05	0.000631196	0.123376	0.00558213	0.0456449	0.00035206	0.995286	0.996313
DYNLT3	0.00851046	0.435298	0.565946	0.0298719	0.499219	0.71397	-0.0700482	0.236507	0.531638
EBAG9	0.0200369	0.068273	0.144886	0.112924	0.0112266	0.0708906	0.051337	0.38917	0.693738
EBI3_IL27	0.0208912	0.0528134	0.119549	0.193869	9.21924e-06	0.000294914	0.203949	0.000491858	0.00369974
ECE1	0.0366349	0.00110858	0.00578328	0.0102624	0.821646	0.914301	0.0262879	0.66618	0.852204
ECHDC3	0.0700071	1.95203e-10	8.00333e-09	0.0285115	0.52249	0.731408	0.312108	1.68778e-07	3.09002e-06
ECHS1	0.0340484	0.00172441	0.00838024	0.161251	0.000249654	0.00437797	0.183473	0.00185056	0.0115353
ECI2	0.0169029	0.124552	0.225199	0.0712229	0.110262	0.284551	0.0717002	0.229724	0.52105
ECM1	0.0206152	0.0660723	0.141947	-0.099906	0.0279544	0.121637	-0.0851264	0.161792	0.419391
ECSCR	0.0061891	0.583142	0.694285	-0.0644858	0.158241	0.35244	0.00279343	0.963579	0.988365
EDA2R	0.0503313	1.37417e-08	3.3335e-07	0.105248	0.00340404	0.032489	0.179307	0.00019328	0.00162948
EDAR	-0.0217113	0.0515045	0.117733	0.0448497	0.320916	0.546948	-0.0749735	0.215129	0.500351
EDDM3B	-0.0106777	0.163921	0.275983	0.00101477	0.973959	0.985304	-0.0393554	0.344247	0.653262
EDEM2	0.00330896	0.769253	0.836135	-0.0456803	0.317639	0.542731	0.0201524	0.741889	0.892755
EDF1	0.0222269	0.0439776	0.105888	0.0674334	0.131564	0.312895	0.0741632	0.215353	0.500351
EDIL3	0.0347333	0.000902455	0.00484695	-0.0376641	0.374473	0.59961	0.000593731	0.991655	0.996074
EDN1	0.0312516	0.00320896	0.0141534	0.0411825	0.337944	0.563112	0.0562832	0.327895	0.637554
EDNRB	-0.00587357	0.601624	0.707607	-0.0126386	0.781623	0.892977	-0.0304602	0.617704	0.825964
EEF1D	0.0342465	0.00157493	0.00777052	0.0644288	0.142334	0.330938	0.0738802	0.208807	0.490412
EFCAB14	0.0553217	1.84523e-07	3.14121e-06	0.0517081	0.229192	0.443571	0.142893	0.013046	0.0614511
EFCAB2	0.0201045	0.0647989	0.140141	0.047912	0.277507	0.498633	-0.01515	0.797545	0.916201
EFEMP1	0.0131318	0.182019	0.298679	0.0775084	0.0519237	0.181452	0.125517	0.0186929	0.0844952
EFHD1	0.00661098	0.534701	0.653723	-0.0204942	0.634841	0.812674	-0.0276227	0.632499	0.832717
EFNA1	0.0589096	2.74801e-08	6.20113e-07	0.184132	1.82273e-05	0.000525342	0.415297	5.1029e-13	5.50168e-11
EFNA4	0.0580869	1.3986e-08	3.36474e-07	0.104182	0.0120528	0.0746507	0.336387	1.38596e-09	4.53317e-08
EFNB2	-0.00655975	0.55913	0.674524	-0.0548461	0.228136	0.442736	0.0749881	0.218322	0.506
EGF	0.0114785	0.301123	0.432995	0.0801785	0.0746979	0.228189	0.0172493	0.774533	0.90804
EGFL7	0.0411234	0.000142941	0.000997847	0.133481	0.00231964	0.0242895	0.196929	0.000787357	0.00557663
EGFLAM	-0.00278139	0.802702	0.860017	-0.0325351	0.470795	0.688686	-0.0574996	0.341001	0.651435
EGFR	-0.0302056	0.00587466	0.0234262	-0.206966	3.19327e-06	0.000122311	-0.322694	5.7663e-08	1.21636e-06
EGLN1	0.0364695	0.000525875	0.00304338	0.0194806	0.647685	0.821811	0.10026	0.0789032	0.254925
EHBP1	0.0177973	0.101815	0.193462	0.0870603	0.0482726	0.174561	0.0593105	0.314833	0.624171
EHD3	0.0116344	0.293419	0.423682	0.0754072	0.0928843	0.258002	-0.0674441	0.26153	0.561856
EIF1AX	0.000470587	0.96635	0.976413	-0.0498267	0.270365	0.489448	0.0061621	0.918888	0.9761
EIF2AK2	0.0263877	0.0151421	0.0489763	0.081101	0.0654599	0.208255	0.0534563	0.364368	0.674661
EIF2AK3	0.00168461	0.877871	0.915899	-0.020554	0.64361	0.818859	0.016056	0.787162	0.911782
EIF2S2	0.0162406	0.139064	0.244158	0.0487793	0.272915	0.492404	0.00333614	0.955328	0.987628
EIF4B	0.0314892	0.00434049	0.0181679	0.109149	0.0147026	0.0848507	0.0250882	0.675284	0.855263
EIF4E	0.022131	0.0424881	0.103414	0.103099	0.0196939	0.100086	0.0405109	0.493616	0.762368
EIF4EBP1	0.0417743	0.000127666	0.000907357	0.0121677	0.78307	0.893577	0.0548756	0.353601	0.663231
EIF4G1	0.0356974	0.00119198	0.00615223	0.102079	0.0222124	0.1067	0.0947937	0.112651	0.328255
EIF4G3	0.00370289	0.734314	0.810921	0.0168608	0.702948	0.853329	-0.0276807	0.639992	0.837688
EIF5	0.00549227	0.622131	0.72412	0.0725596	0.108129	0.280993	0.0182418	0.76284	0.903055
EIF5A	-0.0245986	0.0293257	0.0797825	0.0357367	0.434708	0.654648	-0.0389821	0.524399	0.782833
ELAC1	0.0163038	0.136994	0.241983	0.1095	0.0137168	0.0804739	0.0438208	0.461234	0.744062
ELAVL4	0.00795285	0.480184	0.607026	0.0237157	0.603403	0.789345	0.00158038	0.979366	0.993008
ELN	0.0416413	2.43283e-06	3.05258e-05	0.103742	0.00376126	0.0345395	0.138388	0.00388217	0.0218706
ELOA	0.0329947	0.00173242	0.00839115	-0.0126038	0.767789	0.887975	0.00270044	0.962305	0.988293
ELOB	0.0159556	0.148078	0.256397	0.0830566	0.0631877	0.203698	0.0100775	0.866267	0.955957
ENAH	0.0461781	1.94229e-05	0.000183572	0.0708902	0.10568	0.277649	0.129657	0.0270548	0.112993
ENG	0.0152473	0.168067	0.281013	-0.0418626	0.350363	0.576544	0.0779756	0.193758	0.468074
ENO1	0.0167875	0.129389	0.231359	0.107131	0.0169338	0.093573	0.0297201	0.62065	0.827984
ENO2	0.0184762	0.0928545	0.181287	0.0857033	0.0544086	0.185678	0.0226106	0.7046	0.87392
ENO3	-0.00548663	0.60282	0.708441	-0.163527	0.000129557	0.00256558	-0.0553718	0.332998	0.641958
ENOPH1	-0.0317989	0.00454314	0.018866	0.00491642	0.91379	0.956506	-0.00450288	0.940951	0.98289
ENOX2	0.0128418	0.238535	0.366619	0.00166374	0.969942	0.982847	0.123538	0.0365914	0.141455
ENPEP	0.00341842	0.760987	0.831407	0.0850457	0.0618385	0.201356	-0.022247	0.715157	0.877965
ENPP2	0.0119664	0.189693	0.307014	-0.0565857	0.125936	0.306011	-0.0309351	0.531966	0.788359
ENPP5	-0.0259681	0.0144	0.046941	-0.134415	0.0017737	0.0200904	-0.0766447	0.183042	0.451556
ENPP6	-0.00770745	0.464125	0.592574	-0.12451	0.00351853	0.0331224	-0.2186	0.000129211	0.0011398
ENPP7	0.0603863	3.4974e-08	7.81198e-07	0.0101094	0.819828	0.913422	0.0907482	0.126647	0.356548
ENSA	-0.00859024	0.438327	0.568615	0.0293775	0.513092	0.722918	0.0892771	0.137577	0.377107
ENTPD2	0.0225511	0.0433791	0.104882	0.0278552	0.538097	0.744841	0.0328889	0.58707	0.815314
ENTPD5	0.0190415	0.0872362	0.173416	0.0348624	0.439752	0.657295	0.0409926	0.497334	0.764581
ENTPD6	0.0504136	6.81568e-06	7.57269e-05	0.0156694	0.730059	0.868039	0.0638507	0.293534	0.599107
ENTR1	0.0400186	0.000234331	0.00151586	0.00748749	0.865142	0.936185	0.0287837	0.625731	0.831093
EP300	-0.00111253	0.919798	0.946459	0.072128	0.107216	0.280168	0.0174955	0.770366	0.906878
EPB41L5	0.008861	0.431846	0.562834	-0.00139169	0.975698	0.985515	0.105792	0.083623	0.26604
EPCAM	0.0483322	1.26965e-05	0.000127008	-0.157014	0.000466622	0.00700173	-0.182281	0.00240718	0.0145144
EPGN	0.00039348	0.972082	0.980503	0.0497344	0.275036	0.495133	0.0529825	0.385006	0.690116
EPHA1	0.0262871	0.00842231	0.0308783	0.130195	0.00128181	0.0158108	0.176503	0.00110937	0.00742383
EPHA10	0.009525	0.398409	0.533227	0.0328876	0.47184	0.689521	0.0320221	0.600722	0.82026
EPHA2	0.0547482	1.3583e-07	2.45591e-06	0.105217	0.0124455	0.0764323	0.440045	5.65565e-15	1.09757e-12
EPHA4	-0.0105287	0.341144	0.474245	-0.0242911	0.587867	0.779982	0.039101	0.514597	0.776564
EPHB4	0.0331198	0.00228635	0.0105981	0.0910743	0.0384801	0.14876	0.33488	1.29731e-08	3.46464e-07
EPHB6	0.0163591	0.136572	0.24144	0.0135631	0.760702	0.885676	0.22466	0.000163839	0.00141105
EPHX2	0.0125842	0.263118	0.392385	-0.000378801	0.993368	0.994638	0.0510464	0.402701	0.708643
EPN1	-0.0139987	0.212896	0.334091	-0.0995494	0.0288236	0.12412	-0.0199997	0.742861	0.89302
EPO	0.0169414	0.125448	0.226398	0.0834386	0.062566	0.202592	0.146267	0.0147331	0.0687309
EPPK1	0.0340331	0.00190918	0.00909594	0.0438064	0.324206	0.54998	0.18054	0.00240133	0.0145144
EPS8L2	0.0397712	0.000184102	0.00125803	-0.096692	0.0248628	0.114157	-0.00354123	0.951055	0.986995
ERBB2	0.0647936	4.5886e-10	1.62895e-08	-0.00531818	0.899571	0.949619	0.0312701	0.579327	0.812278
ERBB3	0.062873	3.89123e-09	1.04883e-07	-0.0395424	0.360871	0.58547	0.0916645	0.113563	0.328805
ERBB4	0.00904346	0.404661	0.53887	-0.0898283	0.0410948	0.15536	-0.0758167	0.197778	0.475837
ERBIN	0.0178344	0.106454	0.200462	0.098073	0.0284797	0.12337	0.0196078	0.743527	0.89302
ERC2	-0.00923242	0.412212	0.545266	0.0646445	0.156538	0.349717	-0.0251135	0.680932	0.859272
ERCC1	0.00790626	0.480019	0.607026	0.000575538	0.989878	0.992606	0.0321813	0.596142	0.818957
EREG	0.00591269	0.589041	0.69902	0.0858454	0.0529294	0.182125	0.0635327	0.284571	0.587857
ERI1	0.0124724	0.246241	0.373996	0.0259815	0.551156	0.752187	-0.00238539	0.967391	0.990181
ERMAP	0.0109881	0.303552	0.435505	0.0800986	0.064213	0.205637	0.134579	0.0201772	0.0889935
ERN1	0.0290592	0.00826263	0.0303693	0.103295	0.0205229	0.101791	0.167215	0.00508328	0.0276933
ERP29	0.0229998	0.0362523	0.0928148	0.11722	0.00844776	0.0596046	0.0720919	0.226278	0.517435
ERP44	0.0295354	0.00645519	0.0250214	0.170861	0.000100958	0.00214517	0.122254	0.0376802	0.144706
ERVV_1	-0.0244062	0.0302276	0.0814746	0.014877	0.744459	0.875805	-0.0878187	0.150587	0.400328
ESAM	0.0114262	0.286807	0.417656	0.0932922	0.0318689	0.131776	0.227042	9.53866e-05	0.000870441
ESM1	0.00382538	0.721327	0.801712	0.085792	0.0483835	0.174692	0.102983	0.0766944	0.249729
ESPL1	-0.013806	0.220912	0.344443	-0.012205	0.789447	0.898389	0.0899999	0.141274	0.384346
ESR1	0.00431375	0.701562	0.786084	-0.0276427	0.544544	0.748073	0.0456307	0.454897	0.741432
ESYT2	0.0169674	0.117778	0.216174	0.0739538	0.0925105	0.257455	0.0492899	0.402233	0.708643
EVI2B	0.00366763	0.744905	0.819818	-0.0291606	0.523248	0.731408	0.0743461	0.224038	0.51474
EVI5	0.0220237	0.0439652	0.105888	0.049575	0.263183	0.481537	0.0172606	0.771025	0.906912
EVPL	-0.00818456	0.467884	0.596065	-0.0304931	0.504528	0.716479	-0.127995	0.0363633	0.141138
EXOSC10	0.00938619	0.403771	0.53793	0.0688764	0.130581	0.311884	0.0158319	0.795167	0.914357
EXTL1	-0.0184513	0.0994755	0.190509	-0.0665627	0.142515	0.331095	-0.00960434	0.874395	0.957679
EZR	0.0339801	0.00139865	0.00703188	-0.0346448	0.421537	0.642458	-0.0365175	0.526786	0.783849
F10	0.0230347	0.0383492	0.0959885	0.0172026	0.702713	0.853329	0.0878649	0.145297	0.391991
F11	0.00391197	0.722879	0.801969	-0.104702	0.0191756	0.0995011	-0.00442744	0.941021	0.98289
F11R	0.0183597	0.0909765	0.178375	0.125422	0.00438004	0.0387547	0.170124	0.00388427	0.0218706
F12	0.0155104	0.164922	0.277027	-0.0419445	0.354087	0.581069	-0.00083601	0.988991	0.99547
F13B	0.030215	0.00634146	0.0247122	-0.01811	0.68644	0.84429	-0.179102	0.00285673	0.0166987
F2	0.00598287	0.593388	0.702461	0.0232637	0.608436	0.792222	-0.0193025	0.750818	0.897221
F2R	0.0159654	0.145008	0.252463	0.0928449	0.0364932	0.145011	0.106806	0.0722819	0.239227
F3	0.0402871	0.000156596	0.00109055	0.0197915	0.646787	0.821109	0.063794	0.269834	0.569253
F7	0.0672377	4.67497e-10	1.63962e-08	0.137852	0.00162659	0.01894	0.246862	2.48842e-05	0.000269286
F9	0.0458355	8.35471e-06	8.90864e-05	0.134581	0.00124555	0.0155614	0.309073	3.03601e-08	6.74643e-07
FABP1	0.0662248	2.05281e-10	8.29963e-09	0.0526626	0.212333	0.422489	0.294159	1.93785e-07	3.50942e-06
FABP2	0.0217051	0.0504178	0.116297	-0.008512	0.849843	0.928987	0.0367816	0.541094	0.792316
FABP3	0.0126083	0.206356	0.326823	0.00816623	0.839949	0.92477	0.0245697	0.649868	0.841757
FABP4	0.0641928	5.74246e-15	1.11442e-12	0.074366	0.0256356	0.115847	0.134759	0.00251713	0.0150459
FABP5	0.0418612	8.87484e-05	0.00067103	0.100798	0.0198745	0.100268	0.123133	0.0335708	0.132959
FABP6	0.0395776	0.000396402	0.00240402	-0.0718348	0.112626	0.287192	-0.382699	2.68897e-10	1.07227e-08
FABP9	0.00683782	0.535398	0.654026	-0.0538632	0.228301	0.442761	-0.0689478	0.249286	0.54685
FADD	0.0190781	0.0819666	0.16674	0.101879	0.021902	0.10619	0.0392373	0.509598	0.774237
FAM13A	0.0216371	0.0463954	0.110096	0.0437231	0.320631	0.546783	0.0503705	0.392682	0.698151
FAM171A2	-0.00704092	0.531895	0.65166	-0.0463009	0.310404	0.536886	-0.0838361	0.170015	0.431485
FAM171B	0.00735389	0.512106	0.634898	-0.0661905	0.145382	0.333938	-0.00523377	0.931459	0.979525
FAM172A	0.0193891	0.0746624	0.155578	0.0822876	0.0619344	0.201443	0.0299865	0.611314	0.824171
FAM20A	0.0727267	3.26771e-12	2.50324e-10	0.120319	0.00446953	0.0393076	0.343938	1.26058e-09	4.16996e-08
FAM3B	0.00954879	0.386753	0.523402	0.0954738	0.0327204	0.133723	0.0794642	0.184237	0.452967
FAM3C	0.0433836	3.86827e-05	0.000339173	0.107916	0.0115437	0.0721112	0.186189	0.00113126	0.00755295
FAM3D	0.0324617	0.00366446	0.0157566	-0.113924	0.0118594	0.0737662	0.158546	0.00889242	0.0448628
FAP	-0.0353694	0.0013243	0.00671611	-0.212382	1.95863e-06	7.81038e-05	-0.238316	6.65891e-05	0.00064399
FARSA	0.0200147	0.0666835	0.142732	0.0773895	0.0801726	0.237592	0.0419762	0.478335	0.755617
FAS	0.0496491	1.90153e-06	2.42778e-05	0.141808	0.000787517	0.0108135	0.228014	5.51178e-05	0.000547603
FASLG	-0.0037204	0.723358	0.80217	-0.121447	0.00435193	0.0386234	-0.299921	1.42983e-07	2.6511e-06
FBLN2	0.0361892	0.000607633	0.00344799	0.0669973	0.117348	0.291467	0.108358	0.0584668	0.204564
FBN2	0.0208368	0.0644746	0.139751	0.00931229	0.838437	0.923942	-0.0426087	0.485829	0.761133
FBP1	0.0475336	1.11918e-05	0.000114314	-0.109456	0.012566	0.0768479	-0.0124822	0.831619	0.938826
FCAMR	0.0337519	0.000916762	0.00490569	0.0600952	0.145299	0.333938	0.227271	3.872e-05	0.00040255
FCAR	0.0283524	0.0103037	0.0360507	0.162455	0.000286242	0.00487281	0.277547	3.65515e-06	4.8808e-05
FCER1A	0.0102371	0.362014	0.497555	-0.0329271	0.469385	0.68725	0.0335248	0.582113	0.81277
FCER2	0.0184954	0.0859089	0.171661	0.0702164	0.107649	0.280542	-0.044837	0.442793	0.736191
FCGR2A	0.00464732	0.676844	0.766656	0.0109468	0.808589	0.907402	0.00714052	0.906029	0.971905
FCGR2B	-0.00727835	0.515833	0.63843	0.0136262	0.764039	0.886441	-0.162297	0.00755888	0.039014
FCGR3B	0.00588824	0.595581	0.703626	0.164436	0.000254344	0.0044335	0.123553	0.0400595	0.150858
FCN1	0.051234	3.3609e-06	4.00966e-05	0.149216	0.000838465	0.011459	0.298849	5.80791e-07	9.18849e-06
FCN2	0.0127136	0.251735	0.378574	-0.0905869	0.0438838	0.162305	-0.00180248	0.976103	0.992062
FCRL1	0.00620351	0.568499	0.680469	-0.0408366	0.354275	0.581069	-0.185732	0.00164585	0.0105068
FCRL2	-0.00642703	0.562035	0.675788	-0.0141378	0.752965	0.883111	-0.0631001	0.29398	0.599107
FCRL3	0.00982544	0.379677	0.516467	0.0113892	0.8016	0.903195	-0.0581554	0.337787	0.648693
FCRL5	-0.00303288	0.776022	0.839465	0.111964	0.00954633	0.0637371	0.0128791	0.823753	0.933931
FCRL6	0.00165017	0.881589	0.918835	-0.00795103	0.859428	0.932947	-0.0621043	0.301395	0.606886
FCRLB	0.0218805	0.0473466	0.11142	0.0367799	0.41074	0.63199	0.108168	0.0707084	0.2347
FDX1	0.0325202	0.00356086	0.0154022	-0.0291022	0.519837	0.72873	0.146501	0.0154997	0.0715049
FDX2	0.00617504	0.5787	0.690491	0.0747734	0.0970707	0.263946	0.0818464	0.174844	0.43839
FEN1	0.00447271	0.681899	0.771477	-0.0465236	0.292785	0.515919	-0.00299692	0.959622	0.987786
FES	0.01759	0.114462	0.210885	0.0729312	0.106324	0.278337	-0.00390737	0.948463	0.986181
FETUB	0.0202489	0.0592274	0.130614	0.0123229	0.776953	0.892025	0.199807	0.000599514	0.00440703
FGA	0.0179136	0.0878127	0.174367	0.0759627	0.0740602	0.226936	0.162784	0.0042399	0.0236229
FGD3	0.0130286	0.231914	0.358525	0.0783758	0.075968	0.230357	0.0280793	0.634818	0.833539
FGF12	0.00817429	0.469343	0.596879	0.00879148	0.847724	0.927367	0.0043447	0.943482	0.985022
FGF16	-0.00801825	0.475984	0.603217	-0.00358455	0.937328	0.965179	0.0201404	0.741364	0.892755
FGF19	-0.0098033	0.378975	0.516237	-0.112359	0.0128355	0.0782545	-0.630674	1.61397e-25	1.17456e-22
FGF2	0.0406812	0.000212954	0.00140569	0.0561986	0.20686	0.416439	0.030878	0.604379	0.821275
FGF20	-0.0142822	0.20372	0.323352	-0.0584846	0.199026	0.405718	-0.0712264	0.242596	0.538671
FGF21	0.0681048	7.62021e-11	3.69707e-09	0.0801813	0.0587305	0.195612	0.0865461	0.127459	0.35782
FGF23	0.0478149	8.88306e-06	9.40313e-05	0.194506	8.21217e-06	0.000271655	0.17575	0.00261108	0.0154804
FGF3	-0.00919001	0.414952	0.547178	-0.0125977	0.782739	0.89355	-0.0527641	0.388226	0.693738
FGF5	0.0223495	0.0327576	0.0858303	0.0493408	0.244796	0.461828	0.0094738	0.8675	0.956124
FGF6	-0.00928283	0.410919	0.544701	0.00392581	0.931617	0.964127	-0.0182267	0.765984	0.90593
FGF7	-0.0163487	0.146667	0.254283	-0.032598	0.475157	0.692976	-0.0122952	0.840526	0.942569
FGF9	-0.0104483	0.35399	0.489124	-0.00217001	0.962113	0.977255	-0.138995	0.0230185	0.10001
FGFBP1	0.0142012	0.195536	0.313958	-0.204606	4.17748e-06	0.000153614	-0.427665	6.57502e-13	6.83567e-11
FGFBP2	0.00408925	0.712853	0.794151	-0.117787	0.00889872	0.060951	-0.0442355	0.463002	0.744946
FGFBP3	0.00566696	0.603402	0.708839	0.0537155	0.224314	0.437946	-0.12133	0.040314	0.151425
FGFR2	0.0885609	3.36581e-18	4.89894e-15	0.0600961	0.145428	0.333938	0.154066	0.00529652	0.0287117
FGFR4	0.00247118	0.825033	0.877483	0.140107	0.00198048	0.0216736	-0.0217774	0.719479	0.880064
FGL1	0.0597872	1.49228e-08	3.56068e-07	0.154339	0.000310255	0.00519053	0.291273	3.67059e-07	6.07107e-06
FGR	0.0301634	0.00581801	0.0232321	0.0337007	0.447072	0.664064	0.0270347	0.648641	0.841599
FH	0.00620254	0.581635	0.693058	0.009718	0.831307	0.920099	-0.0121995	0.84165	0.942569
FHIP2A	0.00655859	0.561264	0.675699	0.0193405	0.672479	0.835147	0.0737527	0.22845	0.519764
FHIT	0.0201409	0.0682872	0.144886	0.118141	0.00831797	0.0593471	0.0501292	0.402887	0.708643
FIS1	0.0391868	0.000325712	0.00201305	0.104696	0.0178224	0.0959024	0.0739304	0.211351	0.493775
FKBP14	0.0244867	0.0254566	0.0715291	0.117814	0.00798234	0.0581049	0.0483393	0.416147	0.719464
FKBP1B	0.019968	0.0695787	0.14709	0.0509383	0.25334	0.471229	0.00327921	0.95619	0.987628
FKBP4	0.0299009	0.00651907	0.0251685	0.106327	0.0169815	0.093573	0.126946	0.0332414	0.132375
FKBP5	0.0236513	0.0326305	0.0857967	0.131183	0.00345166	0.0327289	0.0756319	0.207846	0.490308
FKBP7	0.00901894	0.416753	0.548742	0.143328	0.00144908	0.0173597	0.0572783	0.341733	0.651435
FKBPL	0.0310309	0.00421713	0.0177914	0.101422	0.0210118	0.102627	0.0980478	0.0955786	0.292565
FLI1	0.0218323	0.0452269	0.108269	0.0897143	0.0422984	0.158266	0.0481078	0.415967	0.719464
FLRT2	-0.00192424	0.86156	0.90607	0.0128458	0.773902	0.891503	0.201344	0.000767996	0.00546611
FLT1	0.0118391	0.287225	0.418056	0.0604333	0.180078	0.37849	0.0870977	0.148929	0.397373
FLT3	-0.017874	0.107788	0.201522	0.0542238	0.228633	0.443013	-0.0860684	0.153411	0.404143
FLT3LG	0.0225488	0.0351268	0.090723	-0.109338	0.0117021	0.072944	0.0655542	0.258837	0.558918
FLT4	0.0288524	0.00852927	0.0311137	0.0477893	0.282356	0.503023	0.206031	0.000534748	0.00397486
FMNL1	0.0107437	0.325621	0.457693	0.0141215	0.749867	0.879832	0.0282971	0.633171	0.832717
FMR1	0.000963738	0.931147	0.954525	0.0868604	0.0546519	0.18629	0.0526871	0.383876	0.688644
FN1	0.0419341	0.00011757	0.000847143	0.0603856	0.171204	0.365846	0.161506	0.00625335	0.0328896
FNDC1	-0.00276368	0.799801	0.857638	0.0627904	0.155079	0.347717	-0.0144467	0.806932	0.922616
FNTA	0.00565826	0.60015	0.706159	0.00437552	0.920325	0.960583	-0.00475278	0.935308	0.981147
FOLH1	0.00499511	0.656696	0.751727	0.015384	0.735519	0.872555	0.0260376	0.669296	0.85303
FOLR1	0.0412819	6.7126e-05	0.00053979	0.0759457	0.0703793	0.219117	0.315671	1.91213e-08	4.75744e-07
FOLR2	0.00217421	0.835855	0.886079	0.0155286	0.714987	0.861476	0.119984	0.0350372	0.137643
FOLR3	0.00603318	0.592065	0.702037	0.0165953	0.716076	0.861558	0.0410031	0.501998	0.767498
FOS	0.0101616	0.361777	0.497465	0.0132438	0.769292	0.888218	-0.00793101	0.895604	0.967229
FOSB	-0.00807997	0.472705	0.599584	0.0187863	0.68035	0.840313	-0.0221683	0.716463	0.878158
FOXJ3	0.0148472	0.167387	0.280054	0.0175352	0.687415	0.844685	0.0606527	0.298463	0.60461
FOXO1	0.0240328	0.0288404	0.0787564	0.0721343	0.105493	0.277649	0.0451046	0.449541	0.739639
FOXO3	0.00648568	0.557762	0.673153	0.05209	0.245351	0.462064	0.1283	0.0325433	0.130128
FRMD4B	-0.00658893	0.546103	0.664037	-0.00640969	0.884794	0.944148	0.050625	0.392574	0.698151
FRMD7	0.00477068	0.672111	0.762773	0.0285822	0.531487	0.736743	-0.0200387	0.74311	0.89302
FRZB	-0.0146511	0.179743	0.295611	0.0340536	0.441637	0.658615	0.089822	0.129469	0.361348
FSHB	0.051196	1.86508e-10	7.75607e-09	0.0126349	0.698051	0.850576	0.00446774	0.918372	0.976043
FST	0.0146349	0.17835	0.294151	0.0730848	0.0972182	0.263946	0.040917	0.487896	0.761133
FSTL1	0.042128	0.000127215	0.000907357	0.153607	0.000565719	0.00814457	0.27698	3.4096e-06	4.59506e-05
FSTL3	0.0570492	3.22063e-09	8.84458e-08	0.144655	0.000212602	0.00382028	0.300967	8.54758e-09	2.43941e-07
FTCD	0.0411812	8.60697e-05	0.000659339	0.0432697	0.308659	0.534988	0.239779	2.49768e-05	0.000269287
FUCA1	0.0392036	0.00045824	0.00271938	0.00660875	0.88412	0.944148	0.0298741	0.622577	0.8283
FUOM	0.058943	2.44912e-08	5.56983e-07	0.00419209	0.922048	0.961103	0.111796	0.0512237	0.182512
FURIN	0.0550347	3.51553e-08	7.81198e-07	0.121731	0.00262143	0.0265888	0.361663	2.38899e-11	1.47965e-09
FUS	0.0309391	0.00381472	0.0163304	0.0825937	0.0566839	0.191201	0.0493726	0.394739	0.699809
FUT1	0.000304791	0.978447	0.984195	-0.00267349	0.95337	0.973201	-0.0135028	0.825374	0.935252
FUT3_FUT5	0.0356399	0.000777743	0.00427979	0.104099	0.0154325	0.087571	0.197343	0.000602762	0.00441975
FUT8	0.000709134	0.94943	0.96636	0.0687484	0.129199	0.310213	0.0443343	0.4648	0.745735
FXN	0.0213415	0.051713	0.117861	0.160061	0.000317289	0.00527788	0.0826165	0.165022	0.422868
FXYD5	0.0125267	0.254308	0.381526	0.0783897	0.0783564	0.234425	0.0341077	0.567198	0.804244
FYB1	0.00968953	0.377236	0.514589	0.105255	0.0179351	0.0959024	0.0718061	0.227698	0.518646
FZD10	0.0149622	0.184199	0.301746	-0.0664952	0.145313	0.333938	0.0742403	0.224493	0.515379
FZD8	-0.0209651	0.0608212	0.133321	0.0354032	0.434681	0.654648	-0.0429011	0.479431	0.755617
GABARAP	0.00710077	0.526373	0.646801	-0.04013	0.376948	0.6006	0.0318516	0.600351	0.82026
GABARAPL1	0.00236796	0.833103	0.884128	-0.0603356	0.185195	0.386728	-0.0082073	0.892896	0.966679
GABRA4	-0.00287031	0.799154	0.857638	-0.0240427	0.598943	0.786581	-0.0187031	0.759878	0.902509
GAD1	-0.0112413	0.31847	0.450563	-0.00664597	0.884287	0.944148	-0.0548449	0.369583	0.678773
GAD2	-0.00647036	0.565087	0.678058	0.0402753	0.376882	0.6006	-0.105098	0.0849466	0.269074
GADD45B	-0.0252358	0.0247155	0.0705559	-0.0423681	0.352174	0.579197	-0.0980671	0.107652	0.319446
GADD45GIP1	0.0131011	0.224238	0.349255	0.166537	0.000137571	0.00268771	0.0666158	0.254618	0.551761
GAGE2A	-0.0112888	0.31485	0.447742	-0.0233127	0.608522	0.792222	0.0629763	0.301299	0.606886
GAL	-0.0103057	0.333789	0.46661	0.0281333	0.515006	0.724593	-0.0289039	0.617278	0.825779
GALNT10	0.0571618	1.38837e-07	2.49477e-06	0.0759227	0.084362	0.244599	0.244408	3.30879e-05	0.000348981
GALNT2	-0.0109097	0.319452	0.45164	-0.0444021	0.317373	0.542731	-0.234872	7.76297e-05	0.000743356
GALNT3	0.00306483	0.784186	0.847352	0.0457696	0.312865	0.538642	0.161702	0.00772581	0.0397347
GALNT5	0.0338427	0.002179	0.0101979	0.0183727	0.681418	0.840511	0.0603914	0.313398	0.623158
GALNT7	-0.0131003	0.240855	0.368821	-0.0719344	0.112017	0.287192	-0.0657387	0.277933	0.579558
GAMT	-0.0302365	0.00730524	0.0274394	-0.0379749	0.405781	0.627645	-0.0326896	0.592906	0.818257
GAPDH	0.0303629	0.00619731	0.0242805	0.0522031	0.245556	0.462064	-0.0319743	0.595181	0.818257
GART	0.00823279	0.463163	0.591864	0.0370165	0.415658	0.636497	-0.0595319	0.328085	0.637554
GAS2	-0.00416447	0.710002	0.791883	-0.0729584	0.107929	0.28077	0.148018	0.0148271	0.0690352
GAS6	0.0165045	0.131066	0.233627	0.0197134	0.656304	0.826766	0.0546494	0.356708	0.665626
GASK1A	0.0156524	0.156018	0.266062	-0.0369354	0.408791	0.630852	0.05874	0.326396	0.635969
GAST	0.102692	4.35855e-21	1.26877e-17	0.166156	0.000169419	0.00320247	0.165449	0.00515043	0.0279718
GATA3	-0.00874637	0.429837	0.561353	-0.0627105	0.162481	0.356672	-0.0326095	0.587397	0.815314
GATD3	0.0197841	0.0690275	0.146138	0.108161	0.0141691	0.0823277	0.0665936	0.259221	0.558958
GBA	0.0164631	0.142579	0.249129	-0.0186529	0.681855	0.840689	0.00294454	0.961442	0.988293
GBP1	0.0350858	0.0012766	0.00651961	0.116633	0.00823566	0.0591951	0.192816	0.00110095	0.00740155
GBP2	0.0214391	0.0539045	0.121264	0.11153	0.0133431	0.0791727	0.084276	0.162461	0.419956
GBP4	0.00949269	0.393773	0.529359	0.0617117	0.171297	0.365846	0.111834	0.064005	0.218961
GBP6	-0.000969162	0.931572	0.954525	0.00242929	0.957643	0.974887	-0.0148436	0.808437	0.92361
GC	0.0261855	0.0192666	0.0586781	-0.0271587	0.549209	0.751209	-0.0129419	0.831152	0.938826
GCC1	0.03139	0.00415445	0.0175524	0.114063	0.0101708	0.0660877	0.048834	0.411097	0.715732
GCG	0.0065171	0.555912	0.671889	0.0231713	0.605372	0.791305	-0.0291256	0.627538	0.831445
GCHFR	0.0523801	7.75285e-07	1.11175e-05	0.0225931	0.598979	0.786581	0.0569237	0.322259	0.632139
GCLM	0.0250064	0.0241371	0.06943	0.00441191	0.921798	0.961103	0.00719314	0.904823	0.971345
GCNT1	0.0238675	0.0281074	0.077399	0.193738	1.08968e-05	0.000341081	0.313865	1.016e-07	1.95866e-06
GDF15	0.0668145	2.7534e-13	2.76385e-11	0.253417	8.05939e-12	1.56406e-09	0.576031	3.36645e-31	4.89986e-28
GDF2	0.0232318	0.0247224	0.0705559	-0.0427687	0.307661	0.534896	-0.0766187	0.172153	0.43448
GDNF	0.0254081	0.018933	0.0580428	0.107018	0.0147199	0.0848507	-0.00778929	0.894488	0.967229
GET3	0.00107617	0.92349	0.948247	-0.041924	0.355898	0.581404	0.059951	0.324001	0.633423
GFAP	0.0152241	0.138752	0.243906	-0.00116906	0.97762	0.986378	-0.0155502	0.780429	0.910188
GFER	0.0327592	0.00222585	0.0103671	0.0753818	0.0824761	0.241052	0.0835313	0.150568	0.400328
GFOD2	0.015057	0.181987	0.298679	-0.00573342	0.900202	0.949619	0.0046131	0.939912	0.982436
GFRA1	0.0835401	1.29837e-16	5.44572e-14	0.179045	1.21808e-05	0.000373247	0.348091	2.09515e-10	8.59012e-09
GFRA2	0.00684322	0.540011	0.658555	0.0166849	0.712364	0.86081	0.089619	0.139022	0.379637
GFRA3	0.00940142	0.382717	0.51983	-0.1121	0.0102159	0.0662327	-0.0869456	0.1367	0.375763
GFRAL	-0.0143403	0.187469	0.304532	0.0173776	0.693476	0.847425	-0.0918555	0.119601	0.343299
GGA1	0.0132108	0.239414	0.367302	-0.0856592	0.059789	0.198004	0.0023913	0.968686	0.990462
GGACT	0.026083	0.0167482	0.0528786	0.105978	0.016465	0.0920582	0.0341988	0.563135	0.801606
GGCT	0.0186535	0.0860528	0.171693	0.0805291	0.0674477	0.21272	0.0791752	0.179216	0.446277
GGH	0.0242361	0.0197877	0.060002	0.0750586	0.0749367	0.228659	0.283554	4.98969e-07	7.98077e-06
GGT1	0.0809239	4.93287e-16	1.59551e-13	0.0603415	0.135641	0.320757	0.0892348	0.0992301	0.301629
GGT5	0.0383633	0.00053272	0.00307079	-0.0401161	0.371481	0.596789	0.12716	0.0343119	0.135341
GH1	-0.00726432	0.487472	0.613238	-0.0215466	0.61132	0.794797	0.0988036	0.0816896	0.26103
GH2	-0.00505209	0.652738	0.748668	-0.0537375	0.237591	0.455028	-0.086301	0.15649	0.409851
GHR	0.0255744	0.0142787	0.0467942	-0.0300357	0.477673	0.694906	0.0142145	0.801783	0.919618
GHRHR	-0.000724353	0.948793	0.96636	0.0552322	0.226892	0.441204	0.079656	0.192927	0.466899
GHRL	0.0128282	0.213698	0.334809	0.0201533	0.629776	0.80868	0.0888604	0.112316	0.328255
GID8	-0.00176513	0.875505	0.914458	-0.0417567	0.360419	0.58547	0.0937121	0.125182	0.353791
GIGYF2	0.0350611	0.00126663	0.00650293	0.0620185	0.159453	0.354265	0.0602123	0.307516	0.615515
GIMAP7	0.0103109	0.335174	0.467792	-0.0688417	0.112331	0.287192	-0.199258	0.000595679	0.00438992
GIMAP8	0.0271011	0.0135363	0.0448206	0.0256983	0.563415	0.763846	-0.000856085	0.988528	0.99547
GIP	-0.0268006	0.0128901	0.0432428	0.0562688	0.197633	0.403442	0.146488	0.0122199	0.0584359
GIPC2	0.0492833	3.98547e-06	4.60385e-05	0.0235547	0.586527	0.779843	0.100141	0.0840885	0.266937
GIPC3	0.0177331	0.108754	0.203068	0.0566703	0.205967	0.41511	0.0176242	0.76888	0.906525
GIPR	0.00748379	0.50616	0.63075	0.00807654	0.859472	0.932947	-0.00547528	0.928552	0.978713
GIT1	0.0207984	0.0576379	0.127982	0.0480451	0.279189	0.499827	-0.00309517	0.958464	0.987681
GJA8	0.00470028	0.676849	0.766656	0.00736051	0.872056	0.940554	-0.0431309	0.480803	0.756871
GKN1	0.0185585	0.0955236	0.185026	-0.0103503	0.818555	0.912955	0.0357398	0.553995	0.799571
GLA	0.0721644	9.22507e-12	6.10322e-10	0.0600541	0.161599	0.355835	0.187699	0.0010813	0.00728629
GLB1	0.0351354	0.00094142	0.00501001	0.0636681	0.13918	0.326365	0.122623	0.0333493	0.132442
GLI2	0.00402514	0.720535	0.801176	-0.00914228	0.841087	0.925028	-0.0595323	0.329362	0.638137
GLO1	0.0434261	7.60995e-05	0.000598718	0.0469966	0.290764	0.513976	0.0343085	0.564507	0.802775
GLOD4	0.027605	0.0117788	0.0401501	0.0847627	0.0563437	0.190274	0.0657009	0.269135	0.568544
GLP1R	-0.0139725	0.213913	0.334965	-0.00633409	0.889426	0.945624	-0.0938033	0.123999	0.352021
GLRX	0.0295664	0.00772485	0.0287926	0.00545674	0.903444	0.951492	0.0412075	0.493723	0.762368
GLRX5	0.0298612	0.00604887	0.0238899	0.133637	0.00243319	0.0250283	0.0366435	0.53462	0.788359
GLT8D2	0.000963596	0.93199	0.954618	-0.0469598	0.304758	0.531228	-0.107096	0.0803678	0.258509
GLYR1	0.0267255	0.015817	0.050486	0.00353077	0.937299	0.965179	-0.035964	0.549435	0.797186
GM2A	0.0348273	0.000972855	0.00514906	0.0749508	0.0798696	0.237592	0.111286	0.052042	0.185134
GMFG	0.0212099	0.0534257	0.12056	0.116489	0.008853	0.060951	0.0372069	0.532236	0.788359
GMPR	0.0253187	0.0209387	0.0628377	0.00661308	0.881695	0.944148	-0.0183376	0.757859	0.902509
GMPR2	0.0208118	0.0548297	0.122871	0.0858216	0.0507064	0.17957	0.0458716	0.435263	0.731655
GNAS	0.0151604	0.172627	0.286885	-0.0384895	0.392886	0.615881	-0.0332856	0.580953	0.812664
GNE	0.0230679	0.0358902	0.0920496	0.116772	0.00876945	0.0606363	0.0370791	0.534133	0.788359
GNGT1	0.00679271	0.546605	0.66437	0.00257161	0.955088	0.973481	0.0619728	0.310614	0.620162
GNLY	0.0202269	0.0655081	0.14115	-0.104204	0.0192127	0.0995163	-0.12859	0.0308883	0.124193
GNPDA1	0.00522204	0.640367	0.737677	0.00277674	0.95112	0.972843	0.0943467	0.119701	0.343299
GNPDA2	0.000295723	0.978237	0.984195	-0.0182947	0.677096	0.838837	-0.0384086	0.513666	0.776259
GOLGA3	0.0205435	0.0606782	0.133108	0.0186811	0.673822	0.836455	0.0239188	0.687233	0.860816
GOLM2	0.0422284	7.4837e-05	0.000590381	0.129274	0.00277552	0.0277647	0.377626	6.5847e-11	3.4851e-09
GOPC	0.0232646	0.0350837	0.090723	0.0638153	0.153751	0.346882	0.01574	0.79268	0.913135
GORASP2	0.0233552	0.0320761	0.084731	0.060386	0.171459	0.365922	-0.00622194	0.916166	0.975794
GOT1	0.0340321	0.00182732	0.00877779	-0.0517567	0.242137	0.458426	0.0727983	0.219045	0.506653
GP1BA	0.0130628	0.235852	0.363794	0.0728341	0.102893	0.273537	0.0306693	0.607905	0.822192
GP1BB	0.00876885	0.425631	0.558113	0.00611938	0.890879	0.946133	0.00303041	0.95952	0.987786
GP2	-0.00937165	0.390454	0.52621	-0.041611	0.346742	0.572527	0.0120851	0.838233	0.941943
GP5	5.75018e-06	0.999589	0.999589	0.0629742	0.163867	0.356719	0.0353695	0.559123	0.8002
GP6	0.0155018	0.161341	0.27306	0.12441	0.00554098	0.0455386	0.0685336	0.253675	0.551389
GPA33	0.03363	0.00250858	0.0114638	-0.198886	1.02984e-05	0.000325855	-0.263068	1.30919e-05	0.000152442
GPC1	-0.0124737	0.249607	0.377262	0.0167226	0.703303	0.853404	0.0154597	0.792516	0.913135
GPC5	-0.0221914	0.0458725	0.109365	-0.0216022	0.631525	0.809854	-0.0415872	0.490357	0.761133
GPD1	0.0436617	2.63676e-05	0.000239863	0.0128812	0.75966	0.885611	0.0770708	0.171477	0.433687
GPHA2	-0.00595153	0.594026	0.702931	-0.0437712	0.333381	0.558384	-0.0468571	0.439163	0.73556
GPI	0.0323415	0.00257021	0.011654	0.125122	0.00399905	0.0364929	0.105325	0.0702997	0.234145
GPIHBP1	0.0117545	0.295142	0.425326	-0.0181286	0.69032	0.845565	-0.093714	0.12388	0.352021
GPKOW	0.0261454	0.0134931	0.0447363	0.00321034	0.940334	0.96732	0.0476953	0.4061	0.712194
GPNMB	0.031968	0.00387682	0.0165718	-0.0227115	0.612666	0.795837	0.0322492	0.59123	0.818
GPR101	0.00811281	0.471526	0.598871	0.107376	0.0186951	0.0986404	0.0307388	0.615033	0.824291
GPR158	-0.0125196	0.25772	0.385917	-0.0273514	0.541769	0.746971	0.0203507	0.734497	0.889031
GPR15L	0.0461829	1.70867e-05	0.0001647	0.0723258	0.0966098	0.26326	-0.0546142	0.34861	0.658964
GPR37	0.0683493	1.60203e-10	6.85811e-09	-0.00791649	0.855004	0.932178	0.133301	0.0215151	0.0938988
GPRC5C	0.034588	0.0018452	0.00883449	0.10912	0.0153408	0.0872207	0.192479	0.00139991	0.00903576
GRAP2	0.017851	0.106573	0.200462	0.0845861	0.0591669	0.196391	0.0172941	0.773185	0.907833
GRHPR	0.0359619	0.000928616	0.00495326	0.102782	0.0195299	0.100086	0.129329	0.028149	0.116229
GRIK2	-0.0237436	0.0347254	0.0901594	0.0313665	0.491257	0.705153	-0.0405411	0.506292	0.771631
GRIN2B	0.0256032	0.0230536	0.0671089	0.040735	0.3723	0.597376	0.0291118	0.633837	0.832717
GRK5	0.0109244	0.323644	0.456015	0.0631606	0.159092	0.353794	-0.00609844	0.919097	0.9761
GRN	0.0622079	1.35425e-08	3.31278e-07	0.083348	0.0604816	0.198998	0.204704	0.000571871	0.00423592
GRP	0.0172935	0.120575	0.220335	0.0173398	0.700918	0.85193	0.0879035	0.145771	0.392908
GRPEL1	0.0747424	5.55699e-12	4.0441e-10	0.11824	0.00716271	0.0536006	0.251473	1.92813e-05	0.000215876
GRSF1	0.0166248	0.129749	0.23186	0.0225701	0.611762	0.795018	0.0343799	0.563541	0.801793
GSAP	0.00590044	0.60013	0.706159	-0.00300286	0.947512	0.97106	0.00074243	0.990298	0.99547
GSN	-0.0417423	0.000174677	0.0012078	-0.0454392	0.313431	0.538642	-0.261653	1.44467e-05	0.000165568
GSR	0.0401853	0.000201403	0.00135089	0.0019246	0.964963	0.979089	-0.076229	0.193667	0.468074
GSTA1	0.038282	0.000181423	0.00124557	-0.0225587	0.586231	0.779843	0.149576	0.00701079	0.0363786
GSTA3	0.0297792	0.00461964	0.0190748	-0.0267169	0.530641	0.736214	0.136592	0.016621	0.0759556
GSTM4	-0.00726567	0.518945	0.641464	0.00511308	0.910822	0.955461	-0.0118992	0.845609	0.94313
GSTP1	-7.87182e-05	0.994407	0.99549	0.0220659	0.627748	0.806788	0.0689955	0.25734	0.55655
GSTT2B	0.00272357	0.808371	0.864168	-0.0654984	0.15008	0.34185	-0.0348607	0.567142	0.804244
GTF2IRD1	0.0119312	0.289686	0.420586	-0.0255579	0.575704	0.772041	-0.0873454	0.153021	0.403848
GTPBP2	0.0158388	0.146752	0.254283	0.080812	0.0677063	0.212844	-0.00803228	0.892092	0.966679
GUCA2A	0.0426596	7.246e-05	0.000574744	-0.143215	0.0010123	0.0133071	-0.418498	7.08785e-13	7.11474e-11
GUCY2C	0.00108141	0.923444	0.948247	-0.000382876	0.993301	0.994638	0.0427563	0.483669	0.759008
GUK1	-0.00657264	0.559946	0.67467	0.0355123	0.437049	0.655992	0.0376695	0.537972	0.790129
GUSB	0.0510366	2.62647e-07	4.34412e-06	0.105955	0.00836016	0.0595023	0.16636	0.00197883	0.0121527
GYS1	0.00496804	0.651956	0.748361	0.0873877	0.0502514	0.178392	0.0499818	0.402851	0.708643
GZMA	0.00883139	0.414832	0.547178	-0.0664786	0.129859	0.311384	-0.0817514	0.164069	0.421115
GZMB	-0.0226827	0.0347162	0.0901594	0.402787	2.09208e-20	2.03002e-17	-0.0887741	0.127631	0.357932
GZMH	0.0154996	0.148206	0.256397	0.0280962	0.517795	0.72679	-0.0122623	0.832987	0.939199
H2AP	-0.00413695	0.712639	0.794151	0.0355871	0.434318	0.654648	0.0158733	0.794461	0.914102
HADH	-0.0231971	0.0396902	0.0982041	0.000365863	0.993613	0.994638	0.0917603	0.133626	0.370111
HAGH	0.0210208	0.0560635	0.125058	-0.0345275	0.438721	0.656616	0.0167997	0.778348	0.909336
HAO1	0.0606651	1.17001e-08	2.8881e-07	-0.00608918	0.887672	0.945624	0.214494	0.000201243	0.00167856
HARS1	0.0217258	0.0476208	0.111884	0.118041	0.00791599	0.0578981	0.0490828	0.409419	0.714092
HAVCR1	0.0730802	1.33293e-13	1.4371e-11	0.121409	0.00241404	0.025008	0.430875	8.51055e-16	2.06452e-13
HAVCR2	0.0414947	5.7074e-05	0.000470658	0.20523	9.0107e-07	4.09846e-05	0.347357	5.24544e-10	1.88512e-08
HBEGF	-0.0108199	0.328381	0.461127	0.122405	0.0063613	0.0492494	0.075802	0.206844	0.488736
HBQ1	0.0157504	0.155367	0.26557	-0.07007	0.118817	0.293862	-0.109212	0.0693412	0.231748
HBZ	0.0334699	0.00295317	0.0131047	0.0159224	0.727142	0.86684	0.00903183	0.882449	0.96174
HCG22	-0.0278715	0.0135814	0.0448758	0.0636328	0.164391	0.356719	-0.053637	0.381255	0.687204
HCLS1	0.0219148	0.0465241	0.110197	0.0791771	0.0759505	0.230357	0.0740404	0.215054	0.500351
HDAC8	0.000699403	0.950456	0.966755	-0.0150146	0.74204	0.875467	-0.028488	0.640815	0.838388
HDAC9	-0.00742218	0.510028	0.634213	-0.00513646	0.910426	0.95539	0.0228859	0.708052	0.874824
HDDC2	-0.0075746	0.49394	0.619767	-0.00286339	0.949122	0.971823	-0.000938123	0.987539	0.99547
HDGF	0.0256471	0.0214546	0.0639245	0.0402336	0.373323	0.598097	-0.0633387	0.295082	0.599848
HDGFL2	0.028618	0.00722299	0.0272359	0.113213	0.0087309	0.0606363	0.102668	0.0756339	0.247661
HEBP1	-0.00669391	0.552318	0.66864	-0.0386235	0.397469	0.620565	-0.148004	0.0154189	0.071245
HEG1	0.048864	4.86075e-06	5.54888e-05	0.0617739	0.153958	0.346882	0.0572531	0.323575	0.633346
HEPACAM2	-0.0119129	0.283589	0.415047	0.0416648	0.354746	0.581129	-0.0234577	0.697099	0.867574
HEPH	0.00419453	0.700048	0.784689	-0.120853	0.00615962	0.0480715	0.0327812	0.578863	0.812278
HEXIM1	0.0360336	0.000967353	0.00512926	0.101746	0.0214972	0.104821	0.0867915	0.142885	0.3862
HGF	0.0490357	6.18814e-07	9.19065e-06	0.202903	3.57577e-07	1.96398e-05	0.29926	2.03616e-08	4.9809e-07
HGFAC	0.0111533	0.31569	0.448718	0.0500217	0.26682	0.485126	0.130897	0.0299426	0.121736
HGS	0.0235316	0.0315427	0.0837781	0.104632	0.0183157	0.0975943	0.069779	0.239851	0.535023
HHEX	0.0462577	1.49444e-05	0.000145156	0.163013	0.000166699	0.00317163	0.147033	0.0111896	0.0543787
HIF1A	0.0326927	0.00364634	0.0157113	0.0392043	0.389658	0.613133	0.0135763	0.823887	0.933931
HIP1	0.00602026	0.591867	0.702037	-0.0111228	0.806901	0.907402	-0.0420129	0.490366	0.761133
HIP1R	0.0372143	0.000421211	0.00254387	0.0696356	0.103485	0.274025	0.188978	0.000962802	0.00657915
HJV	0.059616	4.98546e-08	1.00087e-06	0.076692	0.0835683	0.243024	0.242319	4.41174e-05	0.000450616
HK2	0.00575118	0.609662	0.713293	0.0465284	0.308082	0.534896	0.0739624	0.226115	0.517435
HLA_A	0.0265639	0.0177454	0.0550714	0.009985	0.825948	0.917334	0.00408138	0.946462	0.986096
HLA_DRA	0.0239714	0.0317922	0.084287	-0.0126082	0.780514	0.892977	0.0396263	0.512945	0.776138
HLA_E	0.039605	0.000219419	0.00143534	0.114501	0.00838136	0.0595076	0.309976	9.68575e-08	1.87968e-06
HMBS	0.0298034	0.00708247	0.0268801	-0.0677322	0.131007	0.312591	0.0258588	0.666678	0.852216
HMCN2	-0.000193262	0.986111	0.98917	-0.145573	0.00121312	0.0153811	-0.122751	0.0415204	0.155355
HMGCL	0.0109286	0.315961	0.448785	0.112842	0.0106156	0.0680663	0.0755939	0.200998	0.479988
HMGCS1	-0.00791047	0.482392	0.608425	0.0202759	0.656828	0.826766	0.0161171	0.791903	0.912962
HMMR	0.0140422	0.212893	0.334091	-0.0211668	0.643128	0.818733	-0.113668	0.0630507	0.216695
HMOX1	0.0224359	0.039585	0.0980698	0.0697779	0.114237	0.289067	0.0270554	0.64731	0.841214
HMOX2	0.0457703	2.70566e-05	0.00024441	0.165346	0.000183163	0.0033961	0.0807614	0.17224	0.43448
HNF1A	-0.00213046	0.849809	0.898255	-0.0804299	0.077717	0.232993	0.0166005	0.785617	0.911782
HNMT	0.0554011	5.83879e-08	1.16416e-06	0.0260254	0.529616	0.736214	0.0878352	0.112984	0.328616
HNRNPK	0.0157621	0.149021	0.257447	0.0900218	0.0419845	0.157496	0.0623918	0.292356	0.598165
HNRNPUL1	0.040147	0.000101896	0.000747154	0.0923043	0.0274848	0.121063	0.0380876	0.496777	0.764581
HPCAL1	0.0139117	0.209671	0.330867	0.116602	0.00946932	0.0637288	0.0670983	0.264683	0.566121
HPGDS	-0.0336472	0.0025662	0.011654	-0.174637	0.000112408	0.00233728	-0.332216	4.03669e-08	8.8352e-07
HPSE	0.0232844	0.0337556	0.0880488	0.166595	0.000177983	0.00332122	0.130231	0.0286014	0.11753
HRAS	-0.00574272	0.610329	0.713522	0.0460638	0.31313	0.538642	0.158604	0.00946811	0.0473251
HRC	-0.00542598	0.624979	0.725404	-0.00947659	0.833151	0.920768	0.00770619	0.898166	0.969016
HRG	0.0353391	0.00144403	0.00717332	0.0486553	0.279137	0.499827	0.31998	1.0484e-07	2.00783e-06
HS1BP3	0.0192423	0.077634	0.160165	0.130716	0.00309615	0.0300429	0.041685	0.481007	0.756871
HS3ST3B1	0.0146887	0.190195	0.307077	0.0199573	0.660518	0.829116	-0.127466	0.0361107	0.140345
HS6ST1	0.0130141	0.24043	0.368364	0.0702699	0.11779	0.291818	0.0249711	0.67797	0.857329
HS6ST2	-0.0010726	0.91963	0.946459	0.0134778	0.754391	0.88336	0.0476184	0.408932	0.714092
HSBP1	0.00538556	0.627371	0.7276	0.0460095	0.306146	0.533009	0.0280022	0.641723	0.838445
HSD11B1	0.0213975	0.0441276	0.106074	0.0948836	0.0276275	0.121303	-0.160579	0.00535637	0.0289822
HSD17B14	0.0447396	6.50582e-05	0.000529638	0.00801519	0.859875	0.932947	0.183018	0.00259902	0.0154403
HSD17B3	0.00803621	0.4686	0.596357	0.0449861	0.316757	0.542504	0.0388776	0.518043	0.778134
HSDL2	0.0134967	0.210956	0.332122	0.0261143	0.550336	0.751988	-0.00506835	0.930991	0.979525
HSP90B1	0.0113931	0.312028	0.445252	0.0383251	0.401364	0.624591	-0.0675764	0.268971	0.568544
HSPA1A	0.0286257	0.0081787	0.0300989	0.1039	0.0178559	0.0959024	0.0807336	0.169152	0.430796
HSPA2	0.00940192	0.387678	0.523924	-0.00868165	0.843961	0.9251	0.0259111	0.660756	0.848673
HSPB1	0.0219354	0.0493593	0.115132	0.0605019	0.180993	0.379864	0.0323715	0.592856	0.818257
HSPB6	0.00764648	0.419452	0.551751	-0.0106944	0.780523	0.892977	0.0570903	0.26646	0.566227
HSPG2	0.0398424	6.83569e-05	0.000546667	0.0458373	0.258339	0.477474	0.132233	0.0148458	0.0690352
HTR1A	0.0109033	0.332939	0.465955	0.0207716	0.649001	0.822124	0.0124365	0.838678	0.941943
HTR1B	0.0051377	0.648177	0.744905	-0.0722496	0.113326	0.288116	-0.00482597	0.937022	0.98153
HTRA2	0.036382	0.000878232	0.00475192	0.0958939	0.0304859	0.128244	0.0409688	0.48983	0.761133
HYAL1	0.0681682	6.99737e-10	2.28869e-08	0.0727554	0.104462	0.275193	0.16457	0.00607499	0.0322118
HYOU1	0.053628	1.08091e-06	1.48421e-05	0.0834854	0.0610724	0.199755	0.275951	3.73639e-06	4.9665e-05
ICA1	0.0166361	0.128577	0.230473	0.0787594	0.075831	0.230357	0.0377585	0.524865	0.783128
ICAM1	0.0470162	8.60407e-06	9.14103e-05	0.0623433	0.14546	0.333938	0.274372	1.69356e-06	2.50252e-05
ICAM2	0.00864261	0.441366	0.570776	0.0722773	0.112109	0.287192	0.238016	9.2683e-05	0.000851651
ICAM3	0.0128848	0.24795	0.375364	0.116376	0.0100221	0.0653069	0.0560729	0.353989	0.66353
ICAM4	-0.0193013	0.0845381	0.169814	0.0103032	0.820259	0.913457	-0.132224	0.029375	0.120099
ICAM5	0.032719	0.00246872	0.0112995	0.0081864	0.85175	0.930024	0.134895	0.0214096	0.0935784
ICOSLG	0.00318133	0.77446	0.839465	-0.0731603	0.103931	0.274292	-0.0296554	0.622429	0.8283
ID4	-0.00649791	0.564723	0.6779	0.00242205	0.95776	0.974887	0.0235454	0.700493	0.871053
IDI2	-0.00468789	0.668929	0.759756	0.0194122	0.66215	0.829116	0.101195	0.0888122	0.277187
IDO1	0.00584258	0.593307	0.702461	0.0132481	0.765079	0.886603	0.0416786	0.482487	0.75819
IDS	-0.0105436	0.345519	0.47987	-0.065512	0.148084	0.338096	-0.266716	1.08495e-05	0.000129438
IDUA	0.0474086	1.90918e-05	0.000181622	0.0437534	0.330294	0.55513	-0.0314722	0.600874	0.82026
IFI30	0.060564	2.62715e-09	7.57192e-08	0.0923521	0.0251115	0.114575	0.250427	5.6904e-06	7.1709e-05
IFIT1	0.0119582	0.287388	0.418084	-0.0490086	0.281975	0.502929	0.021281	0.727076	0.883724
IFIT3	0.016561	0.128784	0.230657	0.0295008	0.504356	0.716479	0.0483443	0.413711	0.718135
IFNAR1	0.00711658	0.526095	0.646801	-0.0693683	0.127281	0.307862	-0.0372811	0.540372	0.791742
IFNG	0.0269458	0.016	0.0509026	0.0715475	0.114495	0.289067	0.339811	2.12999e-08	5.12429e-07
IFNGR1	0.021289	0.0496386	0.11523	0.149251	0.000683296	0.00951711	0.264858	6.7097e-06	8.41705e-05
IFNGR2	0.0302113	0.00643468	0.0249751	0.0525372	0.242326	0.458426	0.0243246	0.685911	0.860225
IFNL1	0.0188427	0.0927173	0.181141	-0.032309	0.476872	0.694087	0.0872899	0.151067	0.400873
IFNL2	-0.0132644	0.239247	0.367302	0.0382167	0.402762	0.624635	-0.0273543	0.654582	0.844257
IFNLR1	0.0439152	5.56586e-05	0.000461531	0.0370177	0.401875	0.624591	0.149248	0.0115697	0.0557605
IFNW1	0.000541027	0.961653	0.973534	-0.012818	0.778644	0.892025	-0.00816388	0.893604	0.967019
IFT20	0.0259983	0.0186366	0.0573481	-0.00328935	0.941447	0.967368	0.0583717	0.330175	0.63863
IGBP1	0.0218267	0.0444961	0.106783	0.0706613	0.10845	0.281371	0.0053827	0.927216	0.978713
IGDCC3	-0.00456126	0.685254	0.773468	-0.00121041	0.978827	0.986378	-0.0767965	0.208395	0.490412
IGDCC4	-0.0362068	0.000624958	0.00351887	-0.0953664	0.0262096	0.117428	-0.217999	0.000146651	0.00127433
IGF1R	0.0191952	0.075155	0.156157	0.00794971	0.855696	0.932584	-0.0633633	0.278863	0.580251
IGF2BP3	0.0158181	0.15978	0.270733	-0.0666365	0.143913	0.332485	-0.0214422	0.725365	0.883489
IGF2R	0.0536925	6.92772e-07	1.0134e-05	0.12249	0.00520944	0.0438286	0.178715	0.00232502	0.0141261
IGFBP1	0.006678	0.507758	0.6322	-0.000813869	0.984108	0.988936	-0.0532068	0.330639	0.639104
IGFBP2	0.00974531	0.317742	0.450388	0.115191	0.00356532	0.0331586	0.303638	9.47953e-09	2.62809e-07
IGFBP3	-0.0160179	0.137253	0.242295	0.0304486	0.485755	0.701057	0.0432918	0.459042	0.743292
IGFBP4	0.0761822	1.20866e-14	1.93971e-12	0.156847	8.90909e-05	0.0019354	0.355966	3.03262e-11	1.83916e-09
IGFBP6	0.0037274	0.692138	0.779289	0.0475881	0.21224	0.422489	0.111825	0.0285308	0.117473
IGFBP7	0.0416697	6.30628e-05	0.000517115	-0.0100952	0.810976	0.908103	0.223107	7.84303e-05	0.000748559
IGFBPL1	0.0646659	4.09789e-10	1.51e-08	0.103599	0.0134972	0.0798585	0.350689	4.14228e-10	1.566e-08
IGFL4	0.00531363	0.636694	0.734318	0.244315	8.32958e-08	5.914e-06	-0.0624894	0.30584	0.613577
IGHMBP2	0.0241393	0.0300155	0.0810531	-0.0127449	0.777415	0.892025	0.0518556	0.390186	0.695124
IGLC2	0.0293379	0.00775705	0.0288757	0.132861	0.00292684	0.0289797	0.217108	0.00028088	0.002234
IGLON5	0.0356469	0.00154508	0.00763622	0.0949976	0.0373456	0.146768	-0.0206726	0.735017	0.889291
IGSF21	-0.0349534	0.00135197	0.00682079	-0.12842	0.00366819	0.0338987	-0.0216536	0.714391	0.877465
IGSF3	0.0597526	8.24368e-09	2.14262e-07	0.0539384	0.199302	0.405996	0.240106	1.96397e-05	0.000219047
IGSF8	0.0560145	1.48625e-07	2.6381e-06	0.0991051	0.0218122	0.106179	0.227349	8.4575e-05	0.000796607
IGSF9	0.0506517	3.88298e-07	6.10992e-06	-0.00103851	0.979521	0.986378	0.201909	0.000192398	0.00162811
IKBKG	0.0177882	0.106814	0.200462	0.00961194	0.829745	0.919823	0.00587583	0.921773	0.977394
IKZF2	0.00185856	0.868682	0.909558	0.0599546	0.188143	0.389256	-0.0242587	0.690761	0.863748
IL10	0.0620536	3.63492e-08	7.83662e-07	0.370487	4.81332e-16	1.75145e-13	0.318111	1.94097e-07	3.50942e-06
IL10RA	0.00351543	0.755285	0.827177	0.0830849	0.0691026	0.216561	0.179354	0.0033726	0.0194783
IL10RB	0.0339068	0.00130237	0.00663958	0.124596	0.00355005	0.0331224	0.358857	3.50378e-10	1.34204e-08
IL11	0.00474424	0.673917	0.764526	0.00708503	0.876773	0.943225	0.0409597	0.503048	0.768418
IL12A_IL12B	0.0222907	0.0351264	0.090723	0.126965	0.0030628	0.0298188	0.298254	2.0188e-07	3.6276e-06
IL12B	0.016692	0.112942	0.209411	0.15329	0.000327822	0.00542211	0.319112	2.30541e-08	5.45614e-07
IL12RB1	0.0145684	0.185767	0.303121	0.140037	0.00169665	0.0195747	0.309134	2.25641e-07	3.94834e-06
IL12RB2	-0.00946174	0.398634	0.533283	0.0101747	0.822777	0.91486	-0.0444322	0.464963	0.745735
IL13	0.0248004	0.027308	0.0755156	0.0579776	0.202956	0.411138	0.0554327	0.363141	0.673743
IL13RA1	0.0218338	0.0453381	0.108446	0.0433097	0.32725	0.553485	0.24904	2.56606e-05	0.000274625
IL13RA2	-0.00920865	0.414076	0.546903	0.0230337	0.614183	0.797096	0.0163176	0.789626	0.911782
IL15	0.0776844	2.52302e-12	2.04014e-10	0.340107	3.88188e-14	1.13002e-11	0.714423	1.54807e-32	4.50642e-29
IL15RA	0.0157026	0.149884	0.258632	0.0758697	0.0860152	0.246343	0.231373	9.16716e-05	0.00084986
IL16	0.00112029	0.915634	0.944511	0.0107612	0.801736	0.903195	0.0289853	0.613367	0.824171
IL17A	-0.00320032	0.775938	0.839465	0.290944	1.69772e-10	2.24639e-08	0.288962	2.15743e-06	3.04868e-05
IL17C	0.0227504	0.038402	0.096038	0.177665	6.59999e-05	0.0015128	0.17264	0.00377285	0.0213673
IL17D	0.0185579	0.0783778	0.161015	-0.0428268	0.316183	0.542055	0.0217374	0.703893	0.873788
IL17F	-0.0138519	0.218832	0.341565	0.0607587	0.183215	0.383146	0.0304752	0.617984	0.825964
IL17RA	0.00200901	0.858345	0.903668	0.000404086	0.992932	0.994638	0.0232912	0.702867	0.873259
IL17RB	0.00399336	0.709564	0.791883	0.107208	0.0136106	0.0802031	0.118551	0.0415186	0.155355
IL18	0.032109	0.00261423	0.0117985	0.176664	4.37901e-05	0.0010535	0.332742	8.88913e-09	2.51226e-07
IL18BP	0.0529125	4.79575e-07	7.42576e-06	0.178469	2.79146e-05	0.000745498	0.481038	3.18495e-17	1.15893e-14
IL18R1	0.0508192	1.08663e-06	1.48507e-05	0.240035	1.32715e-08	1.28778e-06	0.341445	1.55121e-09	4.96216e-08
IL18RAP	-0.0144654	0.194706	0.312797	0.0246134	0.586112	0.779843	0.0327238	0.588648	0.815589
IL19	0.0201782	0.0643911	0.139737	0.24866	1.8553e-08	1.74218e-06	0.330685	2.29125e-08	5.45614e-07
IL1A	0.0069989	0.535206	0.654026	-0.0479696	0.294306	0.518126	0.0396473	0.517281	0.778035
IL1B	0.0226027	0.0405745	0.0995117	0.104814	0.0191111	0.0995011	0.111948	0.061515	0.212673
IL1R1	0.0484949	1.12523e-05	0.00011453	0.104596	0.0194331	0.0999464	0.38458	1.35306e-10	5.96782e-09
IL1R2	0.0510225	3.29122e-06	3.97541e-05	0.0524632	0.237947	0.4551	0.313381	1.38505e-07	2.5993e-06
IL1RAP	-0.0266161	0.0136638	0.0450969	-0.0042627	0.922368	0.961103	-0.0827393	0.157615	0.411866
IL1RL1	0.0519486	5.90305e-07	8.85762e-06	0.080867	0.0550843	0.187325	0.199936	0.000395245	0.00304435
IL1RL2	-0.00357955	0.736826	0.81277	-0.0241535	0.575782	0.772041	0.107228	0.0634769	0.217902
IL1RN	0.0515441	1.16112e-07	2.16667e-06	0.204371	2.16026e-07	1.28337e-05	0.397866	4.61514e-14	6.71734e-12
IL2	0.00223501	0.842959	0.89231	-0.00315422	0.944996	0.969646	-0.00426672	0.944416	0.985277
IL20	0.0131158	0.244155	0.372184	-0.0381932	0.402657	0.624635	0.122425	0.0450586	0.165196
IL20RA	-0.00863221	0.444411	0.574203	-0.0465583	0.308753	0.534988	0.0527585	0.388874	0.693738
IL20RB	-0.0119993	0.28678	0.417656	-0.0627295	0.1694	0.363363	0.0296926	0.627026	0.83118
IL21R	-0.00556616	0.621257	0.723682	0.019199	0.674107	0.836455	0.0882854	0.148556	0.396741
IL22	0.0162411	0.133209	0.236503	0.284879	7.9864e-11	1.36755e-08	0.369163	3.10656e-10	1.21019e-08
IL22RA1	0.0259312	0.0210872	0.0630234	0.0128184	0.77846	0.892025	-0.0703284	0.248863	0.546335
IL24	0.00357046	0.751846	0.82403	0.0346734	0.448607	0.665933	-0.0873016	0.154066	0.405137
IL25	0.0150078	0.183228	0.300494	-0.0163512	0.720491	0.863462	0.0317408	0.603839	0.821275
IL2RA	0.039769	0.000226102	0.00147574	0.283089	9.23111e-11	1.49288e-08	0.270382	3.79251e-06	4.99548e-05
IL2RB	-0.00854915	0.446714	0.576411	-0.0386033	0.396534	0.61993	-0.121833	0.045606	0.166574
IL2RG	-0.00599683	0.593173	0.702461	-0.0108125	0.812119	0.908213	0.0212606	0.726966	0.883724
IL3	0.019126	0.0899387	0.177139	0.0397585	0.384398	0.608226	0.0136443	0.823533	0.933931
IL31	0.0100273	0.372985	0.509985	-0.0176006	0.699591	0.850964	-0.115071	0.0594645	0.206318
IL31RA	-0.000714022	0.949216	0.96636	0.0316875	0.485502	0.70104	-0.00243084	0.968115	0.990462
IL32	0.0400121	0.000232771	0.00150912	-0.00180591	0.967306	0.981125	-0.0284249	0.62983	0.831867
IL33	0.00117225	0.917119	0.944542	-0.0127037	0.780798	0.892977	0.0408396	0.50392	0.769224
IL34	0.0179025	0.111621	0.207357	0.0512533	0.261044	0.479258	-0.0456782	0.45427	0.741165
IL36A	0.0151743	0.178473	0.294187	-0.0665504	0.145362	0.333938	0.0415905	0.496617	0.764581
IL36G	0.00160094	0.886088	0.922771	-0.0200975	0.657209	0.826766	-0.00459907	0.939526	0.982436
IL3RA	0.0195747	0.0714762	0.149909	0.0110528	0.801711	0.903195	0.0664958	0.259011	0.558918
IL4	0.00506689	0.653533	0.74899	-0.0444414	0.33131	0.556349	-0.158691	0.00955174	0.0476115
IL4R	0.0539891	7.13174e-07	1.03056e-05	0.184052	3.04111e-05	0.000797537	0.387125	5.59666e-11	3.09533e-09
IL5	-0.0147904	0.189066	0.306272	0.00882732	0.846631	0.926862	0.0325316	0.594364	0.818257
IL5RA	0.0171128	0.122367	0.222493	0.0281364	0.530798	0.736214	0.00161502	0.978557	0.992791
IL6	0.0475751	3.94532e-06	4.59113e-05	0.232599	2.58999e-08	2.21749e-06	0.370951	3.28114e-11	1.94926e-09
IL6R	0.00202635	0.855671	0.902158	0.0863539	0.0557819	0.188823	0.109284	0.0705466	0.234431
IL6ST	0.0530212	1.6586e-06	2.17486e-05	0.0545659	0.22378	0.437491	0.186442	0.00189953	0.01174
IL7	0.0245679	0.0260844	0.0728011	0.137179	0.00217164	0.0234135	0.136186	0.0229873	0.10001
IL7R	-0.0125926	0.24735	0.374823	0.0281073	0.52403	0.731983	0.0367286	0.533948	0.788359
IL9	-0.01863	0.0988106	0.189667	-0.0797781	0.08112	0.239009	0.034746	0.570364	0.805996
ILKAP	0.0324181	0.00299628	0.0132758	0.109128	0.0136838	0.0804717	0.0387373	0.513248	0.776138
IMMT	0.0565721	1.25493e-07	2.31209e-06	0.0124956	0.77333	0.891197	0.207309	0.000356816	0.00277725
IMPA1	0.00380042	0.729114	0.806975	0.0741984	0.0952337	0.262028	0.00375303	0.949731	0.986181
IMPACT	0.0269263	0.0134784	0.0447363	0.0613378	0.164867	0.356824	0.00940227	0.873631	0.957679
IMPG1	-0.013459	0.231559	0.358356	0.00102731	0.982023	0.98745	-0.0544117	0.372601	0.681308
ING1	0.0137288	0.200843	0.319422	0.0293074	0.500431	0.714236	0.0460351	0.429118	0.728375
INHBB	0.050261	1.8213e-06	2.34593e-05	0.0649689	0.128002	0.308456	0.0174265	0.760375	0.902509
INHBC	0.0428855	2.32354e-05	0.000214724	0.167623	4.48401e-05	0.00106991	0.195956	0.000365173	0.00283472
INPP1	0.014443	0.186693	0.303951	0.0856843	0.0532332	0.18284	-0.0191819	0.746482	0.89493
INPP5D	0.0200501	0.0615939	0.134866	0.0184682	0.670949	0.834425	0.0853483	0.142432	0.385692
INPP5J	0.0168212	0.132132	0.234965	-0.000434168	0.992348	0.994638	0.0266751	0.659805	0.848363
INPPL1	0.0234888	0.0329041	0.0861365	0.0409487	0.35879	0.584138	0.0351754	0.555924	0.799761
INSL3	0.00127056	0.855517	0.902158	0.00757353	0.788838	0.898389	-0.0142157	0.707245	0.874592
INSL4	-0.0130371	0.245007	0.373021	-0.0437688	0.335495	0.561279	0.0443202	0.466265	0.747411
INSL5	0.0223186	0.0376554	0.0946588	-0.209254	1.51302e-06	6.47706e-05	0.339778	5.39149e-09	1.56946e-07
INSR	0.0249898	0.0252574	0.0712445	0.0647292	0.152697	0.345378	0.087919	0.146748	0.395048
IPCEF1	0.0227846	0.0364763	0.0930231	0.0971788	0.0277145	0.121501	0.0274606	0.64215	0.838626
IQGAP2	0.0221315	0.0437032	0.105577	0.0739912	0.0961299	0.262509	0.0766775	0.197683	0.475837
IRAG2	0.0160492	0.146737	0.254283	0.00955174	0.831238	0.920099	-0.0275831	0.645686	0.84093
IRAK1	0.023306	0.0325679	0.0857189	0.0821012	0.0631765	0.203698	0.0241742	0.68277	0.859859
IRAK4	0.0269739	0.0149491	0.0484596	0.0897499	0.0457086	0.16779	0.04305	0.474001	0.754244
ISLR2	0.00204877	0.853881	0.901321	-0.0111878	0.804007	0.905402	0.017862	0.767232	0.905969
ISM1	0.0411228	0.000137196	0.000960044	0.0330046	0.450178	0.667924	-0.0320042	0.58436	0.813201
ISM2	0.00845011	0.453615	0.582346	-0.01394	0.760318	0.885676	0.043409	0.477896	0.755617
IST1	0.0289288	0.00847262	0.0309847	0.110226	0.0133144	0.0791727	0.0453461	0.44683	0.739467
ITGA11	-0.0451042	3.5045e-05	0.00030914	-0.170203	0.000116663	0.0023916	-0.387413	5.63561e-11	3.09533e-09
ITGA2	-0.0151731	0.158994	0.269558	-0.01419	0.745158	0.875805	-0.145416	0.0128292	0.0605282
ITGA5	0.0453482	1.36474e-05	0.000136053	0.193742	4.53067e-06	0.000162824	0.299741	1.15754e-07	2.20235e-06
ITGA6	-0.00184185	0.867633	0.909171	0.0222232	0.619738	0.80216	-0.0343927	0.566159	0.803554
ITGAL	0.0133084	0.229077	0.355082	-0.00366319	0.934892	0.964796	-0.0559338	0.351404	0.662524
ITGAM	-0.0737331	1.1594e-11	7.33698e-10	-0.0389794	0.376217	0.6006	-0.184546	0.00174808	0.0110383
ITGAV	-0.0456615	1.3941e-05	0.000138506	-0.149805	0.000436034	0.00664552	-0.372527	6.34138e-11	3.41848e-09
ITGAX	0.0220951	0.0500196	0.115653	0.00629551	0.890408	0.945977	0.0416035	0.496342	0.764581
ITGB1	-0.00308902	0.775576	0.839465	-0.0212507	0.628415	0.807289	-0.0883211	0.132922	0.368861
ITGB1BP1	0.0159127	0.155849	0.265931	0.0319944	0.481369	0.697718	-0.0446206	0.463192	0.744946
ITGB1BP2	0.0172838	0.118313	0.216745	0.113458	0.0114037	0.0715437	0.0489747	0.41458	0.718952
ITGB2	-0.0320994	0.00261253	0.0117985	-0.0343575	0.42664	0.648199	-0.145899	0.0116681	0.0561419
ITGB5	-0.00225057	0.833711	0.88445	0.0597002	0.169361	0.363363	-0.0267914	0.644992	0.840829
ITGB6	-0.0054778	0.602263	0.708072	-0.116926	0.00604893	0.0477193	0.0110261	0.846661	0.94358
ITGB7	-0.0157977	0.158247	0.268926	0.0709973	0.117639	0.291818	0.066757	0.271697	0.571555
ITGBL1	0.0274322	0.00940616	0.0336794	0.0889874	0.0376429	0.147085	0.250569	1.22458e-05	0.000143162
ITIH1	-0.00551611	0.62418	0.725004	-0.0366916	0.421298	0.642458	-0.0703207	0.249565	0.547051
ITIH3	0.0120136	0.248732	0.376134	0.105591	0.0123604	0.0762312	0.13555	0.0164309	0.0753232
ITIH4	0.0275622	0.0101275	0.0356038	-0.0130904	0.763146	0.886127	0.0170145	0.769814	0.906878
ITIH5	-0.0130956	0.245204	0.373125	0.0320549	0.482741	0.698439	-0.00046675	0.993908	0.996313
ITM2A	0.00185845	0.868339	0.909558	-0.044929	0.32271	0.54854	0.0570104	0.348533	0.658964
ITPA	0.011913	0.273186	0.403473	0.086274	0.0502082	0.178392	0.0860233	0.144665	0.39065
ITPR1	0.0150508	0.17499	0.289595	0.0650497	0.148026	0.338096	0.0798469	0.184678	0.453668
ITPRIP	0.0177173	0.114457	0.210885	-0.0458777	0.313172	0.538642	0.0567451	0.351353	0.662524
IVD	-0.0129469	0.250607	0.377792	0.0203834	0.655358	0.826731	0.057499	0.34691	0.65703
IZUMO1	-0.00578799	0.604997	0.710101	-0.0278353	0.539348	0.746218	-0.00153804	0.979786	0.993008
JAM2	0.0167107	0.111176	0.206733	0.00358505	0.932796	0.964417	0.212082	0.000193679	0.00162948
JAM3	0.0232452	0.0312492	0.083532	0.0948719	0.0300663	0.12746	0.198435	0.000699651	0.00502885
JCHAIN	0.00929932	0.403763	0.53793	0.0354187	0.432633	0.653198	0.085597	0.156557	0.409851
JMJD1C	-0.00731659	0.515535	0.638334	-0.00491585	0.91415	0.956539	-0.0617239	0.311896	0.621205
JPT2	0.0202684	0.0651854	0.140613	0.0995726	0.0253902	0.115126	0.0294879	0.620917	0.827984
JUN	0.0142427	0.20384	0.323367	-0.0109404	0.809669	0.907914	0.0511822	0.39991	0.705111
KAZALD1	0.0060448	0.581565	0.693058	0.0389579	0.380792	0.604738	0.148401	0.0126225	0.0600425
KAZN	0.0254275	0.0208206	0.0626123	0.0620917	0.16373	0.356719	0.0360976	0.545286	0.794904
KCNC4	-0.011247	0.318308	0.450563	0.0529152	0.246631	0.463787	-0.0175276	0.774345	0.90804
KCNH2	-0.00435202	0.699719	0.784624	-0.0198127	0.664805	0.830221	-0.0468798	0.443726	0.737263
KCNIP4	0.00483958	0.66741	0.759215	0.0149691	0.742934	0.875579	-0.0505166	0.408312	0.71399
KCTD5	0.0349166	0.00104164	0.00545364	0.0178638	0.67892	0.839921	0.0641696	0.266634	0.566227
KDM3A	-0.00714303	0.524851	0.645749	0.00260742	0.954324	0.973201	-0.00798126	0.895791	0.967229
KDR	0.00983886	0.375889	0.513002	-0.0575156	0.201484	0.408724	0.0304899	0.612952	0.824171
KEL	0.015088	0.164362	0.276565	-0.00462159	0.916294	0.958018	-0.000107861	0.998538	0.998538
KHDC3L	0.00064874	0.954115	0.969054	0.00662665	0.884685	0.944148	-0.0565117	0.355485	0.66505
KHK	0.0281366	0.00887575	0.032136	0.0470838	0.279913	0.500507	0.176857	0.00242745	0.0145998
KIAA0319	0.0211191	0.0522987	0.118568	-0.124018	0.00492038	0.0420094	-0.0249318	0.672781	0.854763
KIAA1549	-0.00553016	0.62381	0.725004	-0.025393	0.578404	0.774505	0.00162475	0.978808	0.992791
KIAA1549L	-0.00769369	0.494905	0.62071	-0.0727677	0.111168	0.286203	-0.00272026	0.964516	0.988593
KIAA2013	0.000719693	0.949013	0.96636	-0.000809229	0.985844	0.990035	0.0535424	0.380477	0.686652
KIF1C	0.0374361	0.000650104	0.00365339	-0.0126269	0.77658	0.892025	0.0545061	0.360114	0.671121
KIF20B	0.00514963	0.64776	0.744719	0.00809039	0.859414	0.932947	-0.0656153	0.283196	0.586333
KIF22	0.0251669	0.02347	0.0680491	0.0690015	0.125314	0.305007	-0.061063	0.310874	0.620257
KIFBP	0.0298266	0.00719251	0.0271562	0.0790154	0.0789196	0.235867	0.0467112	0.437779	0.734934
KIR2DL2	-0.00585031	0.598487	0.705748	-0.0516497	0.25131	0.46965	-0.097007	0.107476	0.319345
KIR2DL3	-0.00256662	0.816991	0.870306	-0.0302659	0.500701	0.714236	-0.00110744	0.985314	0.99547
KIR2DS4	-0.000480192	0.966003	0.976413	-0.0327931	0.472604	0.689599	-0.00530791	0.93079	0.979525
KIR3DL1	0.0183256	0.103426	0.196138	-0.0641183	0.159732	0.354265	-0.155568	0.0108181	0.0531053
KIR3DL2	-0.0102396	0.363933	0.499485	-0.0222637	0.626183	0.806252	0.0144823	0.812879	0.92723
KIRREL1	-0.00633684	0.574444	0.686174	0.025871	0.571603	0.769889	0.0968187	0.113743	0.328805
KIRREL2	0.0157178	0.154103	0.264035	-0.00403985	0.927978	0.962643	0.14367	0.0163252	0.0749571
KIT	-0.0219541	0.0409221	0.10002	-0.101788	0.0193411	0.0996495	-0.160691	0.00580701	0.0309601
KITLG	-0.0291359	0.00738965	0.027614	-0.0865041	0.0497057	0.177103	-0.119577	0.0426979	0.158538
KLB	-0.00149254	0.893331	0.928414	0.0135233	0.764331	0.886441	0.243824	5.37776e-05	0.000537961
KLF4	0.0500673	2.45978e-06	3.07314e-05	-0.00132641	0.975432	0.985515	-0.0354059	0.539136	0.791041
KLHL41	0.0096297	0.383436	0.519948	-0.0362081	0.418699	0.639807	-0.0258827	0.665844	0.852204
KLK1	0.00900307	0.422608	0.554809	0.0757582	0.0958909	0.262123	0.0923018	0.129621	0.361425
KLK10	0.0467013	2.53181e-05	0.000231038	0.0036113	0.93595	0.964796	0.0407012	0.49864	0.765347
KLK11	0.0259146	0.0184242	0.0567545	-0.0169268	0.704034	0.853884	0.0579167	0.331525	0.639758
KLK12	0.00209543	0.852318	0.900253	0.028907	0.526263	0.7343	0.0334754	0.583518	0.813201
KLK13	0.0328581	0.00240815	0.0111121	0.0661951	0.131423	0.312895	0.0773585	0.187833	0.459479
KLK14	0.0285688	0.00845083	0.0309439	-0.0159632	0.716535	0.861558	-0.112307	0.0563354	0.198538
KLK15	0.00304999	0.78524	0.848175	-0.0125872	0.781393	0.892977	0.00560083	0.926502	0.978713
KLK3	-0.019388	0.00945922	0.0337253	0.0364444	0.228736	0.443013	-0.00859406	0.832075	0.938826
KLK4	0.0159826	0.131139	0.233627	0.0364426	0.395669	0.619504	0.0885995	0.122895	0.350389
KLK6	0.0162865	0.137765	0.242633	-0.00662222	0.881624	0.944148	0.14844	0.0126402	0.0600425
KLK7	0.0184774	0.0934325	0.182171	-0.103707	0.0201564	0.10099	-0.08984	0.132674	0.368526
KLK8	0.0234119	0.0296615	0.0803952	-0.00820342	0.850864	0.929754	0.0480283	0.410873	0.715732
KLKB1	0.0395559	0.000291281	0.00182348	-0.0330271	0.455436	0.671959	0.0545991	0.356631	0.665626
KLRB1	-0.0181873	0.0940008	0.182814	0.0208242	0.636109	0.813225	0.160838	0.00632944	0.0331982
KLRC1	-0.0167861	0.136101	0.240846	-0.00928006	0.83888	0.923942	-0.102448	0.0935554	0.288496
KLRD1	0.0187042	0.0812594	0.165649	0.0683524	0.115918	0.290215	0.118439	0.0418344	0.155928
KLRF1	-0.0172951	0.113624	0.209794	-0.114866	0.0095161	0.0637371	-0.239639	5.31045e-05	0.00053306
KLRK1	0.0130072	0.244202	0.372184	-0.0394073	0.383966	0.608215	0.0059263	0.922082	0.977394
KRT14	0.00340433	0.76202	0.832048	0.0118109	0.795439	0.901635	-0.00840911	0.890322	0.965931
KRT17	-0.00193037	0.86415	0.907155	-0.0357408	0.434395	0.654648	-0.098033	0.109198	0.322715
KRT18	0.0698878	4.37653e-12	3.26669e-10	0.0454501	0.266618	0.485126	0.368087	1.77995e-11	1.20805e-09
KRT19	0.0471915	1.45562e-05	0.000143508	0.0918601	0.0373256	0.146768	0.405855	6.22157e-12	5.03083e-10
KRT5	0.00631059	0.556022	0.671889	0.0409847	0.345398	0.571606	0.120979	0.0374538	0.144217
KRT6C	-0.0327494	0.00355607	0.0154022	0.0260441	0.567311	0.767042	0.0570661	0.34909	0.659443
KRT8	0.042585	9.81423e-05	0.000725107	0.037947	0.391772	0.614465	0.133582	0.0243036	0.104194
KYAT1	0.0264166	0.0156618	0.0502108	0.0675078	0.127525	0.307862	0.0472171	0.425866	0.725817
KYNU	0.0679601	1.43984e-10	6.44828e-09	0.00474941	0.911981	0.955988	0.139629	0.0151861	0.0703928
L1CAM	0.0153369	0.161791	0.273442	-0.159146	0.000340139	0.00559403	-0.199409	0.000797706	0.00562257
L3HYPDH	0.0402711	0.000228219	0.00148623	0.124488	0.00493549	0.0420094	0.0694592	0.24129	0.536589
LACRT	-0.00651533	0.555107	0.671341	-0.0758509	0.0900159	0.252443	0.0389542	0.515416	0.776683
LACTB2	0.0257986	0.0182273	0.0562074	0.0944137	0.033001	0.134546	0.0503129	0.396001	0.701192
LAG3	0.0114045	0.290854	0.421651	0.13114	0.00272428	0.0274408	0.215086	0.000240101	0.00193611
LAIR1	0.0397464	8.47803e-05	0.000651175	0.110051	0.00724622	0.053902	0.356074	8.45694e-11	4.24451e-09
LAIR2	0.0317983	0.00455802	0.0189009	0.0801571	0.0776518	0.232993	0.123349	0.0425097	0.158041
LAMA1	-0.0120534	0.284612	0.416126	-0.0825295	0.0706253	0.219648	-0.0277264	0.650016	0.841757
LAMA4	0.00169502	0.877015	0.915707	0.0723187	0.103251	0.273858	0.0628561	0.290091	0.595945
LAMB1	0.00777853	0.482794	0.608668	0.00966141	0.829689	0.919823	0.109558	0.0684121	0.229169
LAMP1	0.0147124	0.187935	0.305119	-0.00637586	0.888024	0.945624	-0.0449856	0.457972	0.743292
LAMP2	0.0367399	0.000564297	0.0032336	-0.029788	0.4903	0.704473	0.0871058	0.131809	0.36647
LAMP3	0.0408486	2.68308e-05	0.000243316	0.117227	0.00294691	0.0290795	0.254373	1.43358e-06	2.12917e-05
LAMTOR5	-0.00115278	0.916743	0.944542	0.0356926	0.424466	0.646246	0.07056	0.23817	0.533317
LAP3	0.0380589	0.000600097	0.00341188	0.0624897	0.164451	0.356719	0.0789603	0.189395	0.460996
LARP1	0.0130548	0.236683	0.364541	0.0919698	0.0396741	0.151365	0.112907	0.0592036	0.205904
LAT	0.0199519	0.071983	0.15075	0.095109	0.0343089	0.138713	0.035599	0.55399	0.799571
LAT2	0.0210908	0.0551303	0.123355	0.040734	0.360718	0.58547	-0.0153826	0.796518	0.915383
LATS1	0.0272723	0.0120917	0.0410244	0.117199	0.00778903	0.0572573	0.0731882	0.214446	0.499802
LAYN	0.0357868	0.000591294	0.00336841	0.0623737	0.139542	0.326533	0.293425	2.06502e-07	3.6432e-06
LBP	0.0305184	0.00526946	0.0214237	0.0981255	0.0268542	0.119348	0.335685	1.52848e-08	3.97268e-07
LBR	0.0377557	0.00042614	0.002563	0.086975	0.0452079	0.166233	0.121481	0.0366392	0.141455
LCAT	0.039827	0.000218536	0.00143279	0.0129272	0.767193	0.887975	-0.00526455	0.928231	0.978713
LCN15	0.0188432	0.0909952	0.178375	0.0469343	0.298893	0.523513	0.0638287	0.291235	0.597033
LCN2	0.0240477	0.0244277	0.0700268	0.239292	3.26825e-08	2.63786e-06	0.413378	9.81171e-13	9.21351e-11
LCP1	0.023716	0.032531	0.0857189	0.0479548	0.286123	0.508488	0.0531648	0.376993	0.684308
LDLR	0.0612098	6.2561e-09	1.64068e-07	-0.0232159	0.586691	0.779843	0.187321	0.00104852	0.00708175
LDLRAP1	0.0189845	0.0838813	0.169214	0.129942	0.00350386	0.0331161	0.0441062	0.4591	0.743292
LECT2	0.0402566	5.30041e-05	0.000444654	-0.0303775	0.451715	0.668309	0.0713562	0.18662	0.457282
LEFTY2	-0.00176169	0.867295	0.909145	-0.0987576	0.0208048	0.102077	-0.112951	0.0482658	0.17432
LELP1	0.00262319	0.815974	0.869755	0.0110971	0.808052	0.907402	-0.00977904	0.872931	0.957679
LEO1	0.00580701	0.604307	0.709616	-0.0221177	0.626223	0.806252	0.0110679	0.855521	0.948694
LEP	0.0400897	1.23493e-09	3.82433e-08	0.0588401	0.0278091	0.12155	0.0681407	0.0569991	0.200392
LEPR	0.0327343	0.00207136	0.00970972	-0.00626846	0.884298	0.944148	0.0276465	0.631596	0.832688
LETM1	0.019299	0.0735109	0.153618	0.108722	0.0128498	0.0782545	0.0878115	0.133321	0.369618
LGALS1	0.0599768	3.21793e-09	8.84458e-08	0.0423213	0.302732	0.528963	0.116768	0.0336424	0.133061
LGALS3	0.0801047	4.41226e-14	5.13764e-12	-0.0302301	0.482263	0.69824	0.0639644	0.266679	0.566227
LGALS3BP	0.0335903	0.00177848	0.00857144	0.0561789	0.197192	0.402942	0.213027	0.000258709	0.00206896
LGALS4	0.0873997	1.31825e-16	5.44572e-14	0.0223105	0.602483	0.789345	0.309794	6.52351e-08	1.33732e-06
LGALS7_LGALS7B	0.0589293	3.65725e-08	7.83662e-07	0.043841	0.312148	0.538642	0.0934479	0.107509	0.319345
LGALS8	0.0273541	0.0119784	0.0407015	0.150029	0.000671569	0.00939874	0.10685	0.0703888	0.234173
LGALS9	0.0776489	2.15821e-15	5.23547e-13	0.179872	5.82039e-06	0.000201704	0.363025	8.17096e-12	6.26705e-10
LGMN	0.0369334	0.000739961	0.00409511	0.138136	0.00184456	0.0207317	0.274554	3.7562e-06	4.97013e-05
LHB	0.0286702	0.00833139	0.0305834	-0.0177741	0.686511	0.84429	0.0930971	0.11427	0.330001
LHPP	0.033252	0.00245934	0.0112988	-0.0157462	0.723458	0.86483	0.067299	0.258557	0.558767
LIF	0.00946484	0.399843	0.534654	-0.0126377	0.781481	0.892977	0.0525396	0.388945	0.693738
LIFR	0.0279168	0.0121242	0.0410389	-0.0367211	0.415536	0.636497	0.0281089	0.641501	0.838445
LILRA2	0.0185031	0.0843033	0.169814	0.111843	0.0100282	0.0653069	0.161756	0.00540113	0.0291701
LILRA3	0.0130755	0.245606	0.373346	-0.0538897	0.23767	0.455028	-0.081213	0.183702	0.452416
LILRA4	0.00941168	0.403466	0.53793	0.014042	0.758403	0.884836	0.0801968	0.189403	0.460996
LILRA5	0.0330572	0.00166175	0.00811636	0.195023	4.68345e-06	0.000166262	0.294226	2.46232e-07	4.21636e-06
LILRA6	0.0217633	0.0522279	0.1185	0.157224	0.000538606	0.00787881	0.107959	0.0758619	0.247982
LILRB1	0.015501	0.15148	0.260305	0.0152143	0.728302	0.867111	0.0927742	0.113527	0.328805
LILRB2	0.0244299	0.0257896	0.0722555	0.103531	0.0197353	0.100086	0.221812	0.000190204	0.00161424
LILRB4	0.0332877	0.00134464	0.00679558	0.226187	7.58987e-08	5.52353e-06	0.260012	3.89005e-06	5.10087e-05
LILRB5	0.000119769	0.991492	0.99354	0.00128558	0.977467	0.986378	-0.0671478	0.270409	0.569994
LIPF	0.0281426	0.0106737	0.0371666	-0.0428214	0.337755	0.563112	-0.0137532	0.818084	0.930615
LMNB1	0.011059	0.314209	0.447486	0.0258011	0.562318	0.763846	-0.00840693	0.887839	0.964365
LMNB2	0.0674997	9.61878e-11	4.44449e-09	0.0991469	0.0189979	0.0995011	0.16702	0.0031577	0.0183109
LMOD1	0.0270741	0.00934948	0.0335177	0.022347	0.596575	0.786581	0.0120846	0.830666	0.938826
LMOD2	-0.00977683	0.385665	0.522173	-0.00779232	0.864527	0.936185	-0.125475	0.0401243	0.150907
LONP1	0.0240394	0.0267024	0.0741705	0.14028	0.00141878	0.0171373	0.0661139	0.261266	0.561703
LPA	0.0153508	0.171585	0.285796	-0.0568973	0.211158	0.421593	-0.0993993	0.102695	0.308827
LPCAT2	0.0303416	0.0057011	0.0228744	0.0554399	0.212616	0.422763	0.097475	0.101594	0.307545
LPL	-0.0135995	0.165652	0.278093	-0.0270742	0.495854	0.71035	-0.0421019	0.428841	0.728375
LPO	0.0201544	0.0697698	0.147387	-0.0105223	0.815284	0.910354	-0.0389446	0.51831	0.778134
LPP	0.0164617	0.133241	0.236503	0.0611831	0.168508	0.362547	-0.0472497	0.426935	0.726225
LRCH4	0.0274561	0.0102189	0.0358398	0.0661818	0.126606	0.307126	0.12001	0.038501	0.146697
LRFN2	-0.0131786	0.24143	0.369312	-0.0316008	0.488227	0.702188	-0.0114117	0.851665	0.946862
LRG1	0.0343992	0.00142871	0.00712151	0.157826	0.000305887	0.00514704	0.337512	7.99625e-09	2.30466e-07
LRIG1	0.0330809	0.00241858	0.01114	0.260471	3.75804e-09	4.05173e-07	0.464829	3.84562e-15	8.61123e-13
LRIG3	0.0386147	0.000505904	0.00293949	0.011572	0.797066	0.901635	0.0271448	0.652257	0.842752
LRP1	0.0497499	3.91454e-06	4.5764e-05	-0.0323305	0.459235	0.67551	-0.0929456	0.111934	0.328191
LRP11	0.0530587	6.89365e-07	1.0134e-05	0.100333	0.0205482	0.101791	0.41096	1.34696e-12	1.22531e-10
LRP2	0.00146915	0.896374	0.929251	0.0159481	0.727181	0.86684	0.0766456	0.210345	0.492611
LRP2BP	-0.00647102	0.565958	0.678543	-0.0553335	0.225817	0.439702	0.0238031	0.697097	0.867574
LRPAP1	0.049578	6.90631e-06	7.6442e-05	0.0615364	0.168497	0.362547	0.105307	0.0783213	0.253608
LRRC25	0.042594	7.92936e-05	0.000617176	0.0992849	0.0232168	0.109506	0.098561	0.0923075	0.286163
LRRC37A2	0.00421042	0.707682	0.790811	0.0085308	0.85129	0.929871	0.00660597	0.913636	0.975794
LRRC38	0.0235881	0.0325512	0.0857189	0.0376915	0.399327	0.622624	0.0225608	0.70626	0.874592
LRRC59	0.0351225	0.000929056	0.00495326	0.0957323	0.0259495	0.116573	0.0834525	0.146984	0.395078
LRRFIP1	0.011747	0.276704	0.407223	0.0104257	0.811709	0.908103	0.0714832	0.222374	0.512535
LRRN1	-0.0555944	4.12064e-07	6.41454e-06	-0.0956346	0.0316342	0.131366	-0.23462	8.18462e-05	0.000773553
LRTM1	0.0017247	0.878262	0.915899	0.0431436	0.344404	0.571229	0.0469197	0.442383	0.736191
LRTM2	-0.00905993	0.395222	0.530425	-0.0969968	0.0246962	0.113932	0.00139726	0.980716	0.993239
LSM1	-0.00790705	0.482199	0.608425	0.0362624	0.426438	0.648199	0.0720047	0.23809	0.533317
LSM8	-0.00965691	0.38981	0.525828	-0.0130279	0.774664	0.892025	0.0163759	0.788059	0.911782
LSP1	0.00907422	0.397983	0.532979	-0.0271545	0.532537	0.737847	-0.0291584	0.616594	0.825487
LTA	-0.00477444	0.663153	0.756145	-0.00576987	0.896655	0.948962	-0.0379498	0.523325	0.782194
LTA4H	0.0328816	0.0024087	0.0111121	0.0410169	0.350288	0.576544	-0.0341007	0.56183	0.800995
LTB	0.00418396	0.708283	0.791179	0.00205624	0.963808	0.9786	-0.0449363	0.458807	0.743292
LTBP2	0.0401694	1.93754e-05	0.000183572	0.0492188	0.196532	0.402482	0.163957	0.00130795	0.00853686
LTBP3	0.029884	0.0052171	0.0212405	0.0305172	0.481524	0.697718	0.166786	0.00405377	0.022737
LTBR	0.0295633	0.00566277	0.0227999	0.11351	0.00875971	0.0606363	0.33285	9.28479e-09	2.59885e-07
LTO1	-0.00206833	0.854258	0.901321	-0.024021	0.5986	0.786581	0.106476	0.0812912	0.260329
LUZP2	0.0194061	0.078316	0.161001	-0.00681501	0.878745	0.944148	0.0419976	0.482451	0.75819
LXN	-0.00687291	0.539418	0.658108	-0.0373317	0.410761	0.63199	-0.0224492	0.711734	0.876421
LY6D	0.064369	2.58456e-09	7.52366e-08	0.0911946	0.0373601	0.146768	0.158454	0.0068848	0.0358527
LY75	0.00984149	0.377803	0.515121	-0.0140714	0.755673	0.883583	0.0532594	0.378931	0.686652
LY9	0.0230041	0.0379804	0.0953112	0.0781183	0.0820694	0.240346	0.15064	0.0122452	0.0584359
LY96	0.0154703	0.157769	0.268419	0.0800264	0.0713618	0.220994	0.192583	0.0011873	0.00787299
LYAR	0.00975229	0.357119	0.492455	-0.0643862	0.13355	0.3171	-0.177604	0.00198978	0.0121942
LYN	0.0191603	0.0844117	0.169814	0.104679	0.0199957	0.100358	-0.0118798	0.843643	0.942569
LYPD1	0.00263607	0.814935	0.868966	0.00478214	0.916551	0.958018	-0.00184906	0.975854	0.992062
LYPD3	0.0242049	0.0299192	0.080943	-0.0445676	0.323914	0.54998	-0.0360376	0.551245	0.797949
LYPD8	0.0354238	0.00158982	0.00783074	0.0187034	0.680786	0.840444	0.239162	8.48328e-05	0.000796607
LYPLA2	0.000225104	0.984037	0.987962	0.0537325	0.23858	0.455713	0.074825	0.22017	0.508258
LYSMD3	0.00607516	0.587767	0.698079	0.0501704	0.26931	0.488449	-0.0758338	0.212253	0.495425
LYVE1	-0.00744396	0.497908	0.623134	0.00800457	0.857274	0.932947	0.036233	0.543071	0.793615
LYZL2	-0.00180906	0.863868	0.907155	-0.0325363	0.446709	0.664064	-0.0703346	0.219126	0.506653
LZTFL1	0.0221181	0.0415767	0.10128	0.0942344	0.0321672	0.132258	0.0523026	0.374389	0.681959
M6PR	0.00498095	0.657578	0.75244	0.00526247	0.908	0.95422	0.0339778	0.577243	0.811765
MAD1L1	0.053866	1.81159e-07	3.10208e-06	0.0937222	0.0250994	0.114575	0.227979	4.68749e-05	0.000475445
MAEA	0.0139204	0.213094	0.334222	-0.024435	0.589673	0.782023	0.128233	0.0344756	0.135803
MAG	0.0103252	0.359134	0.494297	-0.0592653	0.193999	0.39854	-0.16813	0.00590854	0.0314438
MAGEA3	0.00919507	0.415036	0.547178	0.0228317	0.617498	0.800302	-0.0711133	0.245214	0.54205
MAGED1	0.011813	0.285942	0.417231	0.0862985	0.0544032	0.185678	0.10614	0.0771497	0.250931
MAMDC2	0.032504	0.00269057	0.0121055	0.0122092	0.7809	0.892977	0.0930888	0.113113	0.328616
MAMDC4	0.052176	7.95449e-07	1.12954e-05	0.0534615	0.212045	0.422489	0.216123	0.000163729	0.00141105
MAN1A2	0.0594079	4.35757e-08	8.99637e-07	0.0573683	0.192038	0.395893	0.159675	0.00667276	0.0348733
MAN2B2	0.0391986	0.00035426	0.00217563	0.0433266	0.329967	0.55513	-0.0212614	0.720988	0.880852
MANEAL	0.00551985	0.62389	0.725004	0.0149371	0.743344	0.875708	0.0210368	0.730469	0.885998
MANF	0.0266353	0.0169025	0.0531926	0.104484	0.0207597	0.102077	0.039034	0.518704	0.778323
MANSC1	0.0168241	0.127487	0.229084	0.164992	0.000225614	0.00400464	0.278908	3.18865e-06	4.35783e-05
MANSC4	0.0116297	0.29191	0.422402	0.0445622	0.318993	0.544307	0.00378015	0.949645	0.986181
MAP1LC3A	-0.0123334	0.273068	0.403473	0.022561	0.620789	0.802807	-0.0832478	0.172631	0.434714
MAP1LC3B2	0.00869269	0.440898	0.570681	0.00726831	0.87366	0.941935	0.19804	0.00120818	0.0079751
MAP2	0.0367052	0.000709916	0.00393632	0.0829229	0.0591133	0.196391	0.107885	0.0665904	0.225139
MAP2K1	0.0221141	0.0404733	0.0994778	0.0890376	0.0417887	0.156964	0.0559412	0.339351	0.650329
MAP2K6	0.0142057	0.200099	0.318822	0.0559678	0.212898	0.423036	-0.0102093	0.865208	0.955834
MAP3K5	0.017418	0.114944	0.211507	0.0163615	0.714827	0.861476	0.0234243	0.695947	0.867574
MAP4K5	0.0219996	0.0464437	0.110096	0.0814596	0.0688394	0.216172	0.0369438	0.537597	0.790129
MAPK13	0.00431172	0.698373	0.783717	-0.0743878	0.0989884	0.266071	-0.0519857	0.389062	0.693738
MAPK9	0.0321826	0.00326915	0.0143101	-0.0124705	0.778543	0.892025	-0.0010403	0.986017	0.99547
MAPKAPK2	0.00584971	0.594853	0.70334	0.0504942	0.257305	0.47708	-0.0353253	0.553825	0.799571
MAPRE3	-0.0115742	0.301297	0.432995	-0.0197301	0.663711	0.829855	-0.0484406	0.425163	0.725817
MAPT	0.0166258	0.140395	0.246348	-0.0240638	0.598502	0.786581	0.0667306	0.275335	0.577302
MARCO	0.052793	1.00678e-06	1.40227e-05	0.0940621	0.0315709	0.13129	0.290898	6.78111e-07	1.06702e-05
MARS1	0.0178554	0.100826	0.192462	0.0856895	0.051997	0.181491	0.0338958	0.565819	0.803554
MASP1	0.00439898	0.690998	0.778443	-0.0659518	0.141401	0.329031	0.00460848	0.938808	0.98234
MATN2	0.046125	2.08846e-05	0.000194856	0.0970571	0.0271543	0.119949	0.226724	0.000115367	0.00103017
MATN3	-0.0116369	0.292017	0.422402	0.113402	0.0112797	0.0710718	0.0782248	0.191633	0.465257
MAVS	0.0214189	0.0518651	0.117998	0.0751306	0.0924049	0.257407	0.0328744	0.582251	0.81277
MAX	0.0198154	0.0713586	0.149897	0.127891	0.00408022	0.0369864	0.0492813	0.408403	0.71399
MB	-0.0215797	0.0262354	0.0731525	-0.0593987	0.131128	0.312624	0.00952896	0.856424	0.948765
MBL2	0.0229717	0.0395541	0.0980698	0.109261	0.0156969	0.0885534	0.13069	0.0308654	0.124193
MCAM	0.0116967	0.274858	0.404915	-0.105483	0.0150989	0.0863514	-0.147248	0.0112713	0.0545935
MCEE	-0.00595065	0.594855	0.70334	0.0261959	0.563465	0.763846	-0.0963146	0.112551	0.328255
MCEMP1	0.0036692	0.739895	0.814921	0.0316019	0.48045	0.696874	-0.0284459	0.635161	0.833613
MCFD2	0.027455	0.012308	0.0415165	0.0972593	0.0286596	0.123597	0.118955	0.0455729	0.166574
MCTS1	0.0162134	0.143815	0.250835	-0.0738294	0.10049	0.268811	-0.0870293	0.148058	0.3965
MDGA1	-0.007367	0.500758	0.625357	0.0399657	0.367416	0.591564	0.00985709	0.868099	0.956124
MDH1	0.0210926	0.04995	0.115584	0.0759377	0.0815822	0.239885	0.0359137	0.538344	0.790276
MDK	0.0389348	0.000363325	0.00222391	0.227302	2.79621e-07	1.62795e-05	0.167861	0.00460236	0.025374
MDM1	0.01246	0.261175	0.389921	0.0297814	0.507522	0.7177	-0.0352147	0.558275	0.799761
MECR	0.0189338	0.0814584	0.165938	0.166964	0.000149746	0.00288683	0.0827404	0.160448	0.41665
MED18	0.0187445	0.0887008	0.175771	0.0976992	0.0285653	0.123373	0.0312825	0.600479	0.82026
MED21	0.00736214	0.513694	0.636325	0.00433424	0.924413	0.962434	-0.0741184	0.225474	0.516407
MEGF10	0.00777814	0.485377	0.610865	-0.0390122	0.387868	0.611033	0.0211863	0.726094	0.883637
MEGF11	-0.00715624	0.521456	0.642658	0.0520872	0.249541	0.467146	0.177147	0.00343648	0.0196921
MEGF9	0.0654807	2.27838e-09	6.69936e-08	-0.109378	0.0137773	0.0805337	-0.139913	0.0185861	0.0841435
MELTF	0.0146255	0.184824	0.302	-0.0929737	0.0375137	0.146975	-0.0324668	0.587371	0.815314
MENT	0.0122283	0.247965	0.375364	-0.00300111	0.944221	0.969534	-0.147709	0.010091	0.0498912
MEP1A	0.00533606	0.623274	0.72487	-0.0420268	0.339743	0.564815	0.231452	8.55923e-05	0.000801155
MEP1B	-0.016624	0.134047	0.237788	-0.0938567	0.0368457	0.146128	-0.109994	0.0676098	0.227004
MEPE	-0.0280924	0.00808664	0.0297977	0.0076787	0.858232	0.932947	0.0223493	0.697718	0.867973
MERTK	0.0370601	0.000501079	0.00292313	0.0324718	0.451814	0.668309	0.0701118	0.224881	0.515862
MESD	0.0241049	0.0283863	0.077662	0.130818	0.00333107	0.0320025	0.0592025	0.321006	0.630784
MET	-0.000208723	0.984513	0.987962	-0.0819435	0.0600409	0.198387	0.00275711	0.9623	0.988293
METAP1	0.000377333	0.973284	0.981186	-0.0167504	0.713733	0.861384	0.000897909	0.988279	0.99547
METAP1D	0.0234527	0.0327053	0.0857967	0.129765	0.00354538	0.0331224	0.0602287	0.311989	0.621205
METAP2	0.0314307	0.00433288	0.0181679	0.103589	0.0203356	0.101707	0.042643	0.475541	0.755211
MFAP3	0.00667143	0.553836	0.670082	-0.0224337	0.623257	0.804568	0.069749	0.253859	0.551389
MFAP3L	0.00118663	0.916236	0.944542	-0.0423322	0.35451	0.581069	0.00680955	0.911406	0.975636
MFAP4	0.0152366	0.159959	0.270879	-0.0259448	0.554898	0.75623	0.0675555	0.250744	0.547984
MFAP5	-0.0188491	0.0661644	0.142039	-0.0223324	0.591166	0.783288	0.0353105	0.525761	0.78326
MFGE8	0.0483512	1.06973e-05	0.000110035	0.154833	0.000503813	0.00740707	0.326088	4.40117e-08	9.49024e-07
MGLL	0.0191075	0.0855055	0.171236	0.0845045	0.0605675	0.198998	-0.00703874	0.907039	0.972519
MGMT	0.020615	0.0647329	0.140141	0.0711294	0.115803	0.290215	-0.00632133	0.916844	0.975794
MIA	0.0193619	0.0777344	0.160258	-0.010782	0.808479	0.907402	-0.0307896	0.605082	0.821545
MICALL2	0.0142678	0.193485	0.31118	-0.0161564	0.71635	0.861558	-0.0017968	0.975917	0.992062
MICB_MICA	0.00151196	0.892929	0.928327	-0.0338263	0.457436	0.673885	0.00898168	0.882817	0.961781
MIF	0.0332811	0.00253206	0.011542	0.129601	0.0037143	0.0342162	0.0463526	0.438211	0.735234
MILR1	0.0135098	0.221515	0.345198	0.0348287	0.436743	0.655992	0.058388	0.330052	0.63863
MINDY1	0.0110294	0.317794	0.450388	0.0771869	0.0844911	0.244656	0.00109367	0.98543	0.99547
MINK1	0.0157938	0.151609	0.260375	0.0788446	0.0773395	0.232578	0.0137925	0.817444	0.930614
MITD1	0.018329	0.0966387	0.18692	0.0993529	0.0262671	0.117428	0.00474934	0.936748	0.98153
MKI67	0.0102402	0.353718	0.489124	0.00872119	0.845473	0.926297	0.0536479	0.370428	0.67904
MLLT1	0.0210653	0.0616184	0.134866	-0.0182972	0.688722	0.844943	-0.0681122	0.265257	0.566227
MLN	0.016962	0.104918	0.198544	0.190575	6.92693e-06	0.000234469	0.340893	1.87087e-09	5.79372e-08
MME	0.0531728	6.00508e-07	8.96451e-06	0.102807	0.0172688	0.0939614	0.248373	1.72652e-05	0.00019556
MMP1	0.0307146	0.00565905	0.0227999	0.0898273	0.0458523	0.168106	0.134637	0.0253606	0.107777
MMP10	0.0139899	0.20652	0.326906	0.401801	3.34282e-19	2.43274e-16	0.373395	5.07662e-10	1.86127e-08
MMP12	0.0404162	5.04839e-05	0.000427206	0.307694	2.60269e-14	8.41827e-12	0.27298	4.48266e-07	7.24946e-06
MMP13	0.0280816	0.0117691	0.0401501	0.087566	0.0525935	0.181881	0.0982888	0.104097	0.311709
MMP15	0.0131307	0.243894	0.372105	0.0258186	0.5718	0.769889	0.191356	0.00174337	0.0110325
MMP3	0.00314048	0.721568	0.801712	0.176364	7.85013e-07	3.74619e-05	0.143707	0.00264441	0.0155827
MMP7	0.0663066	4.95191e-10	1.67616e-08	0.0911114	0.0349627	0.14077	0.124566	0.031249	0.12547
MMP8	0.0214803	0.0495085	0.115203	0.199983	6.39533e-06	0.000219021	0.263128	9.16626e-06	0.00011026
MMP9	0.0276833	0.0108363	0.0375976	0.219758	5.98804e-07	3.00538e-05	0.17729	0.00262842	0.0155199
MMUT	-0.0157594	0.155027	0.265304	0.0964405	0.0317659	0.131724	-0.0136658	0.82018	0.931906
MN1	0.00551044	0.624385	0.725004	-0.018678	0.68214	0.840689	0.0274783	0.652628	0.842858
MNAT1	0.00563588	0.613604	0.716329	-0.0260056	0.565336	0.765083	-0.0129013	0.831264	0.938826
MNDA	0.0203242	0.0669005	0.142866	-0.0181231	0.686819	0.844312	0.0387206	0.519884	0.778489
MOCS2	0.0376241	0.000527892	0.003049	0.0670564	0.12743	0.307862	0.119615	0.0422188	0.15716
MOG	0.0388549	0.000230577	0.00149824	-0.0238454	0.577058	0.773396	0.102795	0.0724794	0.239315
MORC3	-0.00328776	0.766231	0.833832	-0.0389761	0.384451	0.608226	-0.0704345	0.240326	0.535672
MORF4L1	-0.0138728	0.216394	0.33839	-0.0418717	0.357216	0.582552	-0.050222	0.409381	0.714092
MORF4L2	-0.00612613	0.585567	0.696318	-0.0635255	0.162939	0.356672	-0.0413673	0.497286	0.764581
MORN4	-0.0182754	0.105489	0.199401	0.0836792	0.067393	0.21272	-0.0185551	0.7619	0.902682
MPHOSPH8	0.0160223	0.142836	0.249277	0.0608745	0.169511	0.363363	0.0950794	0.108937	0.322715
MPI	0.0247125	0.0237678	0.0687755	0.0895362	0.0432502	0.160669	0.044939	0.448519	0.739639
MPIG6B	0.0177487	0.112084	0.208084	0.0495769	0.273444	0.492876	-0.0173076	0.775165	0.908051
MPO	0.0390949	0.000323297	0.00200238	0.152036	0.000559179	0.00809836	0.206433	0.000464827	0.00350547
MPRIP	0.0073915	0.50966	0.634213	-0.0273558	0.547061	0.749879	-0.0409283	0.500907	0.767038
MRC1	0.0666301	1.75701e-10	7.41252e-09	0.208753	8.10424e-07	3.80507e-05	0.252543	8.26939e-06	0.00010157
MRI1	0.0288583	0.00949969	0.0338063	0.0713512	0.113584	0.288518	-0.0236165	0.695611	0.867574
MRPL24	0.0144502	0.19979	0.318504	0.0121405	0.790384	0.898754	-0.0771175	0.207161	0.489089
MRPL28	0.0034347	0.761147	0.831407	-0.135965	0.00298331	0.0292404	-0.0066931	0.913046	0.975794
MRPL46	0.00502204	0.65078	0.747306	0.0882323	0.049697	0.177103	0.121762	0.0430371	0.159391
MRPL52	0.00285223	0.799818	0.857638	0.00377443	0.934006	0.964796	-0.0496966	0.41535	0.719264
MRPL58	0.0148034	0.181988	0.298679	0.0851354	0.0582138	0.194558	0.121183	0.0439928	0.162105
MRPS16	0.00651015	0.563248	0.676409	0.0188186	0.680118	0.840313	0.00873052	0.886369	0.963946
MSLN	0.034361	0.000753273	0.00415299	0.0489853	0.235926	0.453619	0.130803	0.0180577	0.082006
MSLNL	-0.0245829	0.02905	0.0792545	0.0181555	0.690786	0.845617	0.046101	0.450488	0.739639
MSMB	0.0122173	0.229952	0.356248	-0.00270486	0.947709	0.97106	0.120414	0.0291667	0.119584
MSR1	0.0713458	2.77861e-12	2.18609e-10	0.097344	0.0186603	0.0986404	0.174135	0.00166859	0.0106286
MSRA	0.0246587	0.0245753	0.0703429	0.0877313	0.048429	0.174692	0.030321	0.610358	0.823945
MST1	0.0440461	9.13602e-05	0.000684548	0.0167009	0.714341	0.861411	-0.0367144	0.547746	0.79681
MSTN	-0.0417528	4.13699e-05	0.000359486	-0.0693996	0.0926937	0.257719	-0.176294	0.001418	0.00913228
MTDH	0.0211332	0.051744	0.117861	0.0983884	0.0254317	0.115135	0.0637707	0.279212	0.580475
MTHFD2	0.00887022	0.426449	0.558682	0.0778138	0.0851463	0.245291	-0.0244976	0.685552	0.860225
MTHFSD	0.0359367	0.00101447	0.00534757	0.0852702	0.0543313	0.185678	0.0213367	0.719079	0.880064
MTIF3	0.0235073	0.0314398	0.0836573	0.125621	0.00455233	0.0399152	0.0305568	0.606174	0.822192
MTPN	0.00696313	0.534405	0.653636	0.0649948	0.152418	0.345283	0.00347851	0.954373	0.987628
MTR	0.00944342	0.401266	0.536065	0.0704051	0.122539	0.300263	0.104349	0.0872998	0.274121
MTSS1	0.0214237	0.0530057	0.119891	0.0202286	0.652128	0.824651	0.0566573	0.345533	0.655275
MTSS2	0.0322559	0.00336586	0.0146239	0.0621068	0.163593	0.356719	0.0849478	0.154595	0.40616
MTUS1	0.0235356	0.0320042	0.0846533	0.0330913	0.4569	0.673436	0.230956	0.000104707	0.000940747
MUC13	0.0335817	0.00233183	0.0107917	0.0430361	0.335712	0.56132	0.115936	0.0526889	0.186818
MUC16	0.0148329	0.188099	0.305215	0.0164578	0.718572	0.862582	0.0140192	0.818613	0.930852
MUC2	0.0195745	0.0809564	0.165262	-0.0054444	0.904662	0.952431	-0.0400996	0.509867	0.774243
MUCL3	-0.00802331	0.476528	0.603644	-0.0194636	0.67	0.834425	-0.0735516	0.228944	0.520262
MVK	0.0583072	3.56262e-08	7.83662e-07	0.0771631	0.0719464	0.222331	0.211924	0.000222203	0.00181186
MXRA8	-0.0579297	1.01355e-08	2.56562e-07	-0.0479211	0.242363	0.458426	-0.182704	0.000868017	0.00605946
MYBPC1	-0.0213063	0.0426729	0.103696	0.0468616	0.271315	0.490863	0.0794383	0.163587	0.420302
MYBPC2	-0.00772315	0.479695	0.607026	0.0241653	0.585263	0.779843	0.0170381	0.773771	0.907879
MYCBP2	-0.00698872	0.526639	0.646854	0.0172596	0.699612	0.850964	0.0522082	0.383246	0.688644
MYDGF	0.0337804	0.00187807	0.00896241	0.124282	0.00476693	0.041369	0.100215	0.0891013	0.277702
MYH4	-0.0317303	0.00486944	0.0199647	0.0183241	0.68827	0.844943	0.0437569	0.474155	0.754244
MYH7B	-0.00935372	0.407256	0.541582	-0.0405302	0.375563	0.600219	-0.0644154	0.292753	0.598165
MYH9	0.020705	0.0594121	0.130823	0.0940506	0.0345981	0.139688	0.047997	0.420484	0.722551
MYL1	-0.004355	0.697141	0.782939	0.0226138	0.618012	0.800302	-0.0185151	0.760351	0.902509
MYL3	-0.0295355	0.00502326	0.0205375	0.047914	0.261424	0.479525	0.0449808	0.430919	0.729509
MYL4	0.0196484	0.0756022	0.156751	0.00810105	0.856551	0.932947	0.0819646	0.171822	0.434178
MYL6B	-0.00362411	0.747274	0.820873	-0.0796417	0.080565	0.237614	-0.10205	0.0943786	0.290177
MYLPF	-0.000448926	0.967196	0.976589	-0.0208811	0.636907	0.813531	-0.0595336	0.314703	0.624171
MYO6	0.0152976	0.172882	0.286921	-0.0177187	0.696862	0.849833	-0.00989635	0.870875	0.957371
MYO9B	0.0225592	0.0403445	0.0994778	0.0509868	0.252871	0.471067	0.0413063	0.488926	0.761133
MYOC	0.0167867	0.124013	0.224503	-0.0893859	0.043272	0.160669	-0.105572	0.0745392	0.244902
MYOM1	0.0049469	0.661263	0.754877	-0.0762245	0.0957041	0.262123	-0.0111282	0.855812	0.948694
MYOM2	-0.0202395	0.0672042	0.14332	0.031755	0.47857	0.695515	0.0142416	0.812334	0.926971
MYOM3	-0.039453	0.000199168	0.00134208	-0.00738972	0.863497	0.935586	-0.0317174	0.581443	0.81277
MZB1	0.0203991	0.0582656	0.128884	0.208829	1.71606e-06	6.93812e-05	0.227824	9.65422e-05	0.000875977
MZT1	0.0144643	0.188224	0.305248	0.0676595	0.128801	0.309869	0.0273946	0.645936	0.84093
NAA10	0.00791566	0.472074	0.59905	0.0394351	0.376681	0.6006	0.0821421	0.168924	0.430613
NAA80	0.0294653	0.00704048	0.0267557	0.091938	0.0379954	0.14767	0.0650584	0.272694	0.573149
NAAA	0.0223008	0.045665	0.10896	-0.00761506	0.866276	0.936185	-0.0142594	0.813772	0.927521
NACC1	0.0268943	0.01336	0.0445316	0.0131896	0.764644	0.886451	0.0296925	0.614603	0.824171
NADK	0.0106766	0.327688	0.460376	-0.00567748	0.897805	0.948977	0.0482652	0.414678	0.718952
NAGA	0.0128981	0.250443	0.377778	0.024474	0.590496	0.782756	-0.0148907	0.80677	0.922616
NAGK	0.019759	0.0650029	0.140373	0.0877889	0.0430693	0.160326	0.055467	0.339635	0.650445
NAGPA	0.051571	3.16586e-06	3.83992e-05	0.00964485	0.829755	0.919823	-0.0100272	0.86737	0.956124
NAMPT	0.0018056	0.870536	0.909921	0.00413826	0.926561	0.962489	0.0411811	0.493192	0.762368
NAP1L4	0.0206213	0.0631885	0.137681	0.0444747	0.322792	0.54854	0.0224049	0.709813	0.875085
NAPRT	0.00495219	0.65385	0.749059	-0.0818907	0.0672787	0.212648	-0.0536567	0.370427	0.67904
NARS1	0.0225966	0.0404097	0.0994778	0.0687066	0.124113	0.30293	0.0147584	0.805092	0.92196
NBL1	0.013595	0.200915	0.319422	0.046549	0.279883	0.500507	0.202272	0.000451289	0.00342058
NBN	0.0126992	0.236039	0.363794	-0.0729118	0.0931919	0.258265	-0.0279622	0.630532	0.832039
NCAM1	-0.0138064	0.190081	0.307062	-0.0932098	0.0290383	0.124475	-0.123011	0.0313783	0.125816
NCAM2	-0.000547582	0.95938	0.972069	-0.0735482	0.0913939	0.255815	-0.15955	0.00622174	0.0328107
NCAN	0.00987483	0.322478	0.454812	-0.0577452	0.153388	0.346671	0.0216461	0.689301	0.862663
NCF2	0.0160855	0.145122	0.252511	0.0057333	0.898036	0.948977	0.0741271	0.21581	0.500976
NCK2	0.0169856	0.123049	0.223175	0.0960201	0.0314624	0.131026	0.0433681	0.467943	0.748863
NCLN	0.010486	0.352469	0.488013	-0.00849925	0.85247	0.93008	-0.0279472	0.647792	0.841464
NCR1	0.00799602	0.462279	0.590995	-0.07549	0.0867953	0.24795	-0.0386489	0.512463	0.776138
NCR3LG1	0.0338564	0.00142426	0.00711153	0.097618	0.0232479	0.109506	0.239873	3.09658e-05	0.000328983
NCS1	0.0767961	3.45112e-14	4.18592e-12	-0.140238	0.000638396	0.00906522	-0.113521	0.0389266	0.148125
NDRG1	0.00976806	0.384789	0.521228	0.0693992	0.127584	0.307862	0.00136532	0.982134	0.993961
NDST1	-0.00274106	0.808126	0.864168	0.0289651	0.526584	0.7343	-0.0738743	0.227608	0.518646
NDUFA5	0.025277	0.0208853	0.062742	0.0544844	0.219197	0.431136	0.0869966	0.142746	0.386185
NDUFB7	0.0176524	0.106733	0.200462	0.130725	0.00320068	0.0309541	0.0471444	0.427103	0.726225
NDUFS6	0.0188576	0.089867	0.177139	0.0736388	0.102185	0.272399	-0.00108546	0.985641	0.99547
NEB	0.00890817	0.426392	0.558682	-0.0381898	0.400117	0.623522	0.0338394	0.577536	0.811785
NECAP2	0.0264731	0.0157735	0.0504579	0.0724975	0.102821	0.273537	-0.0061603	0.917522	0.975851
NECTIN1	0.00819021	0.466069	0.594274	0.0551723	0.225659	0.439702	0.0489989	0.421467	0.722551
NECTIN2	0.0594566	2.18114e-08	5.06841e-07	0.169154	8.53394e-05	0.00186784	0.397213	5.43294e-12	4.51865e-10
NECTIN4	0.040171	0.000193189	0.00130737	0.114603	0.00868681	0.0604959	0.351238	1.86193e-09	5.79372e-08
NEDD4L	0.00492279	0.658864	0.75332	0.00888849	0.844062	0.9251	0.0138105	0.819396	0.931379
NEDD9	0.017901	0.101616	0.193336	0.0147961	0.738461	0.873741	-0.00100504	0.986482	0.99547
NEFL	0.0494192	3.44286e-07	5.53711e-06	0.0448616	0.253593	0.471397	0.10052	0.0559914	0.197565
NEK7	-0.0122105	0.272436	0.402773	0.00678613	0.880365	0.944148	0.101249	0.093424	0.288496
NELL1	-0.0404872	0.000287729	0.00180513	-0.129147	0.00431596	0.0384213	-0.224717	0.00020709	0.0017224
NELL2	0.00559506	0.606085	0.710502	0.0268585	0.541309	0.746971	0.091419	0.120359	0.344849
NENF	0.0148866	0.184873	0.302	-0.0420047	0.355913	0.581404	-0.0492904	0.418339	0.721865
NEO1	0.0112072	0.313935	0.447315	-0.023792	0.597834	0.786581	0.0236633	0.695087	0.867469
NEXN	0.00898746	0.412462	0.545266	0.107141	0.0159098	0.0894081	0.0881422	0.138408	0.37867
NFASC	0.0468784	7.88524e-06	8.43895e-05	0.0153868	0.717458	0.862313	0.183096	0.0012952	0.00847263
NFAT5	0.00351672	0.749721	0.822011	0.0265151	0.552837	0.754127	0.030731	0.607324	0.822192
NFATC1	0.0181485	0.0978873	0.188709	7.19855e-05	0.998707	0.999051	0.005623	0.924682	0.977752
NFATC3	0.0246764	0.0265255	0.0737495	-0.0136413	0.762187	0.885977	0.0520135	0.38869	0.693738
NFE2	0.0146823	0.177083	0.292393	0.0989159	0.0248325	0.114157	0.0537614	0.36223	0.672912
NFIC	0.0118138	0.293371	0.423682	-0.00422908	0.926048	0.962489	-0.035906	0.556043	0.799761
NFKB1	0.0275536	0.011145	0.0384854	0.0607845	0.167088	0.360825	0.0639323	0.277648	0.579558
NFKB2	0.0115493	0.302494	0.434201	-0.0556465	0.220233	0.432559	-0.056034	0.356416	0.665626
NFKBIE	0.0195012	0.0699825	0.14773	-0.00101978	0.981346	0.98711	-0.0287529	0.622361	0.8283
NFU1	0.0228881	0.0364934	0.0930231	0.156239	0.000426723	0.0066074	0.0581769	0.327112	0.636938
NFX1	0.0149885	0.17224	0.286673	0.00999195	0.822332	0.914715	0.0814505	0.171479	0.433687
NFYA	0.00666843	0.534324	0.653636	-0.032001	0.46181	0.678269	-0.00554006	0.924178	0.977752
NGF	-0.00883195	0.433486	0.564477	-0.0555461	0.22416	0.437939	-0.0732543	0.231074	0.522248
NGFR	-0.00599747	0.592758	0.702461	-0.0702519	0.122115	0.299727	-0.0186011	0.759759	0.902509
NGRN	0.0227029	0.0365345	0.0930412	0.0444602	0.312302	0.538642	0.0160805	0.784844	0.911782
NHLRC3	0.0579883	4.10883e-08	8.54343e-07	0.168959	8.01165e-05	0.0018079	0.311169	5.73301e-08	1.21636e-06
NID1	0.0282761	0.00927121	0.0333191	0.173027	8.53065e-05	0.00186784	0.068066	0.248265	0.545464
NID2	-0.0028232	0.799893	0.857638	0.125761	0.00532866	0.0445739	0.0386696	0.522135	0.781458
NINJ1	0.0123995	0.269488	0.400358	0.0258484	0.570018	0.768917	0.0178554	0.769421	0.906795
NIT1	0.0114167	0.301356	0.432995	0.0982436	0.0281865	0.122464	0.0182696	0.76045	0.902509
NIT2	0.0254125	0.0189422	0.0580428	0.102815	0.0191395	0.0995011	0.0960214	0.102141	0.307902
NLGN1	-0.015708	0.163553	0.275682	-0.0177873	0.697057	0.849833	0.0359682	0.556465	0.799761
NLGN2	-0.000217792	0.984569	0.987962	-0.0817045	0.0733695	0.225294	-0.0664046	0.276971	0.579558
NME1	-0.00930368	0.409015	0.542929	0.0355364	0.436464	0.655992	-0.0249393	0.68328	0.859859
NME3	0.0196018	0.0802817	0.16423	0.00468066	0.917917	0.958817	0.0947877	0.118956	0.342174
NMI	0.0111874	0.305301	0.437368	0.0741229	0.0937304	0.259362	0.109396	0.0646051	0.220217
NMNAT1	0.0225148	0.0386398	0.0964671	-0.0159434	0.717839	0.862413	0.0423997	0.472811	0.75334
NMRK2	-0.017471	0.121275	0.221197	-0.0322407	0.480462	0.696874	-0.0780549	0.201911	0.481417
NMT1	0.0130171	0.237303	0.36511	0.0694711	0.119636	0.295135	0.0780633	0.191395	0.465068
NOMO1	0.0441477	2.9691e-05	0.000265124	0.190379	8.84722e-06	0.000288811	0.323208	1.73782e-08	4.43753e-07
NOP56	-0.000747008	0.94712	0.965738	-0.0885693	0.0523215	0.181521	-0.0211699	0.728971	0.884918
NOS1	0.0266561	0.0109906	0.0380424	0.0135763	0.749281	0.879499	0.0944718	0.0966299	0.295472
NOS2	0.0283538	0.0114947	0.0394587	0.465443	1.2655e-24	1.84193e-21	0.366199	1.76206e-09	5.57539e-08
NOS3	0.0522477	9.28821e-07	1.31252e-05	0.107299	0.0129197	0.0783524	0.191711	0.000905489	0.00629088
NOTCH1	0.00953453	0.383486	0.519948	-0.05015	0.258002	0.477336	0.00679773	0.908809	0.974058
NOTCH2	0.0239279	0.0300003	0.0810531	-0.0113901	0.798804	0.901635	-0.116074	0.0523041	0.18568
NOTCH3	-0.0121282	0.24629	0.373996	-0.024175	0.568496	0.767931	-0.0646261	0.254747	0.551761
NPC2	0.0482101	1.84892e-06	2.37102e-05	0.0463847	0.257569	0.477265	0.20197	0.000230408	0.0018683
NPDC1	0.0630726	1.20859e-09	3.783e-08	0.0397488	0.344582	0.571229	0.263347	2.88727e-06	3.99017e-05
NPHS1	0.0130211	0.246714	0.374168	-0.0444639	0.32903	0.553966	-0.153972	0.011564	0.0557605
NPHS2	-0.00197736	0.860692	0.905811	0.0530293	0.245491	0.462064	0.0223964	0.714045	0.87741
NPL	0.0528592	1.33236e-07	2.42406e-06	0.0303554	0.454891	0.671854	0.0848787	0.118513	0.341238
NPPB	0.0313591	0.00409436	0.0174067	-0.0187735	0.671514	0.834425	-0.055749	0.346811	0.65703
NPPC	0.0190449	0.0494515	0.115163	0.0140685	0.720255	0.863462	0.0602728	0.251708	0.549266
NPR1	-0.0208617	0.0631268	0.137649	0.0358645	0.430515	0.652044	-0.0714178	0.240899	0.536129
NPTN	0.0059087	0.599073	0.705748	0.0481921	0.29001	0.513976	0.0793712	0.192951	0.466899
NPTX1	0.0393811	0.000275937	0.00173864	-0.113013	0.0100152	0.0653069	-0.0272085	0.643234	0.839666
NPTX2	0.0219504	0.0250612	0.0710353	0.0367672	0.354437	0.581069	0.0689936	0.19423	0.468825
NPTXR	0.00597897	0.584565	0.695694	-0.0485788	0.273013	0.492404	0.00937375	0.874446	0.957679
NPY	0.0490951	7.84152e-06	8.42312e-05	0.064102	0.149911	0.34173	-0.00383366	0.948707	0.986181
NRCAM	0.0236508	0.0314031	0.0836364	0.00493032	0.91186	0.955988	0.239496	5.88358e-05	0.00058058
NRGN	0.0217321	0.0472164	0.111293	0.102916	0.020401	0.101707	0.021835	0.713221	0.877078
NRN1	-0.00724266	0.519981	0.641655	0.0171052	0.7077	0.856349	0.03195	0.60083	0.82026
NRP1	-0.00869249	0.431938	0.562834	0.016829	0.707332	0.856349	-0.0119747	0.841811	0.942569
NRP2	0.0486569	6.51037e-06	7.26118e-05	0.176614	5.37612e-05	0.00126209	0.0781794	0.181732	0.449465
NRTN	5.80809e-05	0.995887	0.996314	0.047876	0.294394	0.518126	0.202677	0.000912091	0.00632166
NRXN3	0.0181249	0.107371	0.201002	-0.0284387	0.533025	0.738171	-0.0928159	0.128512	0.359364
NSFL1C	0.0242457	0.0259494	0.0725636	0.0624259	0.157112	0.350732	0.0512808	0.385241	0.690116
NT5C	0.0172748	0.112895	0.209411	0.0946783	0.0320295	0.132252	0.115282	0.0511396	0.182436
NT5C1A	0.0681101	1.95309e-11	1.11858e-09	0.0414384	0.313925	0.539136	0.107947	0.0500177	0.179092
NT5C3A	0.0126956	0.251403	0.378405	0.0644549	0.150749	0.342301	0.0062845	0.916643	0.975794
NT5E	0.026462	0.0167474	0.0528786	0.0996272	0.0262545	0.117428	-0.0725672	0.226538	0.517624
NTF3	0.0079745	0.472079	0.59905	-0.111342	0.0132259	0.0790565	-0.258845	1.68198e-05	0.00019201
NTF4	-0.00720326	0.520483	0.641731	-0.0601165	0.185708	0.386906	-0.0711353	0.242054	0.537877
NTPROBNP	0.0449185	1.46416e-05	0.000143508	-0.0173682	0.679261	0.839987	0.0785243	0.162544	0.419956
NTRK2	0.00879107	0.420351	0.552185	-0.109836	0.012976	0.0783677	-0.156557	0.00815545	0.0417232
NTRK3	-0.0177114	0.0894049	0.176446	-0.195436	3.73789e-06	0.0001395	-0.204449	0.000300679	0.00238495
NUB1	0.0182041	0.0942016	0.182814	0.0950614	0.0310335	0.129797	0.0154703	0.793172	0.91334
NUBP1	-0.00533701	0.634892	0.732529	-0.0493157	0.278924	0.499827	-0.0112093	0.854127	0.948548
NUCB2	0.0423951	6.51358e-05	0.000529638	0.181181	2.53883e-05	0.000697221	0.203908	0.000399079	0.00306522
NUDC	0.0306328	0.00554733	0.0224593	0.0924359	0.0389169	0.149578	-0.00534534	0.928914	0.978713
NUDT10	0.00653199	0.561552	0.675766	-0.0129756	0.775974	0.892025	-0.00241511	0.968437	0.990462
NUDT15	0.00516555	0.645683	0.742918	0.0717211	0.115198	0.289587	0.0797447	0.190713	0.463798
NUDT16	0.0342868	0.00161821	0.0079303	0.114086	0.00964027	0.06416	0.0456599	0.438984	0.73556
NUDT2	0.00145338	0.895827	0.929018	0.0298763	0.50658	0.717594	-0.0272316	0.651082	0.841944
NUDT5	0.0328783	0.00227212	0.0105489	0.118151	0.00680049	0.0518226	0.088348	0.13057	0.363723
NUMB	0.0240224	0.0283129	0.0775342	0.0768369	0.0834868	0.243024	0.0223563	0.70676	0.874592
NUP50	-0.0129892	0.248273	0.375635	-0.0360679	0.428891	0.650961	0.0366138	0.548543	0.79681
NXPE4	0.0115705	0.305455	0.437373	0.0150147	0.742793	0.875579	0.0973362	0.111993	0.328191
NXPH1	0.00447131	0.689	0.777395	-0.00840318	0.85276	0.93008	0.139508	0.0213353	0.0935348
NXPH3	0.00569603	0.598696	0.705748	0.000869752	0.984179	0.988936	-0.00488145	0.933738	0.980676
OBP2B	-0.0256673	0.00556127	0.0224845	-0.0477005	0.203583	0.412006	-0.0875142	0.0813971	0.260381
OCLN	0.0703941	1.23719e-11	7.66269e-10	0.0996699	0.0179442	0.0959024	0.269381	1.75893e-06	2.57299e-05
ODAM	-0.0213019	0.0549584	0.123065	-0.0614762	0.171711	0.366192	-0.0464634	0.440297	0.73597
OFD1	0.00331277	0.768832	0.836036	-0.0642128	0.15979	0.354265	0.0688776	0.259953	0.560121
OGA	0.0226479	0.0373628	0.0943023	0.0382365	0.385799	0.609656	0.00623708	0.915832	0.975794
OGFR	0.0242121	0.0220529	0.0649757	0.0332506	0.437854	0.655992	0.00791014	0.890334	0.965931
OGN	0.0286049	0.00457571	0.0189472	0.0834286	0.0412874	0.155435	0.121746	0.0261018	0.109801
OGT	0.00139263	0.901464	0.932869	-0.0316243	0.487816	0.702141	-0.0366377	0.54819	0.79681
OLR1	0.00715829	0.516162	0.638567	0.106558	0.0170776	0.093573	0.107404	0.0725097	0.239315
OMD	0.00264664	0.803037	0.860059	0.00601777	0.888706	0.945624	0.00310182	0.957025	0.987628
OMG	-0.00642424	0.559553	0.674552	-0.0835746	0.0610421	0.199755	-0.0628319	0.292769	0.598165
OMP	-0.0115998	0.301858	0.433502	-0.0285343	0.530853	0.736214	-0.105667	0.0829498	0.264333
OPHN1	0.0132772	0.227838	0.35335	0.0636518	0.153689	0.346882	0.061183	0.305625	0.613569
OPLAH	0.0261882	0.0169712	0.053351	0.0292066	0.511197	0.721059	0.0452368	0.447141	0.739562
OPTC	0.0139112	0.1868	0.303955	0.0414797	0.331402	0.556349	0.178061	0.00183894	0.0115122
ORM1	0.0442485	4.50033e-05	0.000386444	0.234174	9.88965e-08	6.58299e-06	0.271209	4.02018e-06	5.22444e-05
OSBPL2	0.0203098	0.0703454	0.148281	0.00812246	0.858262	0.932947	0.0402427	0.508602	0.773533
OSCAR	0.0251422	0.0215882	0.0641258	0.175631	7.47529e-05	0.00170005	0.31854	8.01024e-08	1.59711e-06
OSM	0.0209843	0.0516232	0.117771	0.244574	2.16305e-08	1.90807e-06	0.295264	4.43948e-07	7.21974e-06
OSMR	0.0395372	0.0002385	0.00153601	0.0889983	0.0412704	0.155435	0.208568	0.000352709	0.00275927
OSTN	-0.00291869	0.795549	0.856456	-0.04219	0.355359	0.581404	-0.0296993	0.626928	0.83118
OTOA	-0.00642778	0.568223	0.680419	0.0372039	0.415038	0.636217	0.0372915	0.541637	0.792566
OTUD6B	0.0208788	0.0563031	0.125496	0.0835551	0.0594506	0.197108	0.0459105	0.439112	0.73556
OTUD7B	0.0248591	0.0215503	0.0640785	0.104656	0.016963	0.093573	0.0573096	0.328725	0.63787
OXCT1	0.0348395	0.00141852	0.00710648	0.160995	0.000274167	0.0046947	0.0251011	0.671728	0.85426
OXT	0.0135488	0.185257	0.302458	-0.0309487	0.455248	0.671959	-0.0729851	0.188332	0.459929
P4HB	0.0550291	2.98036e-07	4.84683e-06	0.0813601	0.0615683	0.200812	0.11557	0.0472792	0.171394
PACS2	0.0221808	0.0404951	0.0994778	0.0667261	0.128322	0.308971	0.0818746	0.163308	0.419956
PADI2	0.00591392	0.598104	0.705748	0.00967	0.83157	0.920099	0.032416	0.59428	0.818257
PADI4	-0.00146413	0.895214	0.929018	-0.0231573	0.607222	0.792222	0.0124111	0.836934	0.94141
PAEP	-0.0803254	1.50448e-14	2.0855e-12	-0.0387692	0.360084	0.585262	-0.0210818	0.710048	0.875085
PAFAH1B3	-0.00536141	0.632084	0.730928	-0.0302862	0.504511	0.716479	-0.0366867	0.545862	0.795297
PAFAH2	-0.000465691	0.966152	0.976413	0.034952	0.431918	0.653198	0.0186967	0.753466	0.899399
PAG1	-0.00279792	0.793337	0.855652	0.081817	0.0587005	0.195612	0.0943128	0.103531	0.31038
PAGR1	0.0279004	0.0105065	0.0366719	0.058782	0.183454	0.383369	0.04668	0.430023	0.729486
PAIP2B	0.00846045	0.450434	0.579414	-0.0712397	0.116854	0.290736	-0.0704924	0.246375	0.543291
PAK4	0.00616437	0.575582	0.687251	0.110726	0.0130814	0.0784639	0.0242496	0.684744	0.860193
PALLD	-0.0133593	0.23559	0.363628	0.0152814	0.737788	0.873404	-0.0479894	0.432198	0.729509
PALM	0.0461131	6.16049e-06	6.89738e-05	-0.0846416	0.0406171	0.154497	-0.047197	0.393723	0.698859
PALM2	0.0723299	6.20311e-13	5.82492e-11	0.070089	0.0854069	0.245429	0.237316	1.35172e-05	0.000156768
PALM3	0.0221329	0.0484741	0.113522	-0.0445013	0.327593	0.553485	0.0491134	0.419575	0.722551
PAM	0.0218909	0.0470618	0.111019	-0.0065082	0.884178	0.944148	0.0821087	0.169742	0.431319
PAMR1	0.0389642	0.00017848	0.00122826	0.0791008	0.0604826	0.198998	0.170479	0.0025056	0.0150078
PAPPA	-0.0149758	0.164477	0.276598	0.0554166	0.204304	0.41272	0.0978703	0.0939689	0.289464
PARD3	-0.00334014	0.764479	0.833482	-0.0681379	0.131508	0.312895	-0.0401317	0.506943	0.771816
PARK7	0.0263187	0.0155139	0.0500122	0.099503	0.0239574	0.111942	0.0446673	0.448951	0.739639
PARP1	0.0429132	5.02024e-05	0.000426062	-0.0432377	0.313452	0.538642	0.0179576	0.754465	0.900102
PAXX	0.0307248	0.00364853	0.0157113	0.0665149	0.120448	0.296637	0.104855	0.0674228	0.226637
PBK	0.00289193	0.796733	0.857092	0.0157223	0.729681	0.868039	-0.0202056	0.740068	0.892755
PBLD	0.02749	0.0109284	0.0378722	0.0800157	0.0675654	0.212844	0.115505	0.0486967	0.175224
PBXIP1	0.0186423	0.0882997	0.175096	0.023078	0.60261	0.789345	0.0372528	0.530089	0.787073
PCARE	0.0213348	0.0574353	0.127727	0.0699695	0.124148	0.30293	0.0273368	0.653589	0.843412
PCBD1	0.045798	1.22606e-05	0.000123071	0.0330381	0.436374	0.655992	0.223004	8.66557e-05	0.000808509
PCBP2	0.0285712	0.00896112	0.0323244	0.0906898	0.0406542	0.154497	0.023599	0.690677	0.863748
PCDH1	0.00327405	0.765505	0.833832	0.0725893	0.102724	0.273537	-0.0219515	0.712391	0.876488
PCDH12	0.0112244	0.317455	0.450347	-0.0107504	0.813225	0.9091	0.0111279	0.855029	0.948548
PCDH17	0.0299672	0.00616082	0.02417	0.0760874	0.0861481	0.246343	0.283119	1.8334e-06	2.66851e-05
PCDH7	0.000992071	0.929034	0.952931	-0.0534163	0.236689	0.454657	0.0544938	0.367143	0.676824
PCDH9	0.0135023	0.214275	0.335352	0.0951492	0.0308064	0.129251	0.10934	0.0637461	0.218569
PCDHB15	0.00290526	0.795311	0.856456	-0.00391098	0.931327	0.964127	0.113921	0.0607527	0.210287
PCNA	-0.0045956	0.682895	0.772003	-0.0090254	0.843065	0.9251	0.0022059	0.971164	0.99127
PCSK7	0.00448539	0.690073	0.778003	-0.0153881	0.735685	0.872555	-0.0028321	0.96298	0.988293
PCSK9	0.0718616	3.00035e-11	1.588e-09	-0.0762107	0.0820479	0.240346	0.121518	0.0383176	0.146189
PCYT2	0.0264235	0.0157028	0.0502869	0.105603	0.0172006	0.0939417	0.0446535	0.451715	0.740813
PDAP1	0.0296593	0.00689491	0.0263055	0.123	0.00569325	0.0459088	0.0702639	0.238026	0.533317
PDCD1	0.0430874	8.04616e-05	0.000624597	0.224734	3.87145e-07	2.087e-05	0.173493	0.00342574	0.0196693
PDCD1LG2	0.0358463	0.00125033	0.00643057	0.0942735	0.0362402	0.144514	0.297169	8.12562e-07	1.25817e-05
PDCD5	0.0383199	0.000398751	0.00241323	0.0578382	0.187263	0.388075	0.0260591	0.657138	0.846579
PDCD6	0.0190423	0.0889434	0.176132	0.050484	0.265804	0.484809	-0.0367486	0.545087	0.794904
PDCL2	-0.00302083	0.787794	0.850618	-0.066001	0.14671	0.336014	-0.077472	0.203155	0.483157
PDE1C	0.00541177	0.631386	0.730511	-0.0744981	0.103149	0.273858	0.065434	0.284886	0.587857
PDE4D	-0.0110917	0.324774	0.456723	-0.0733236	0.108208	0.280993	0.0486284	0.426121	0.725827
PDE5A	0.0161779	0.142319	0.248823	0.0820211	0.0664194	0.210617	0.0245203	0.681845	0.859272
PDGFA	-0.00439855	0.692285	0.779289	0.0961987	0.0326903	0.133723	0.0337094	0.576079	0.810912
PDGFB	0.00714838	0.519445	0.641655	0.105657	0.0187912	0.0989169	0.0514333	0.392845	0.698151
PDGFC	0.0536307	1.50902e-06	1.99122e-05	0.118226	0.00889015	0.060951	0.0389537	0.5196	0.778489
PDGFRA	0.0277268	0.0116615	0.0399841	0.010863	0.807361	0.907402	-0.00978251	0.869698	0.957057
PDGFRB	0.000597874	0.957438	0.971454	0.00367568	0.935471	0.964796	0.000359193	0.995284	0.996313
[truncated: 914 more rows]

## Sheet: Table S5
Table S5. The 7 functional modules identified by WGCNA and mediation effects of proteins between sleep and IBD
Protein	Module	Module label	Position X	Position Y	Mediation effects between sleep and UC		Mediation effects between sleep and CD
					Mediation effect	P value	Mediation effect	P value
AARSD1	ME1	black	4.14989	2.46065	-0.010509	0.46362	0.00509163	0.626944
ABL1	ME2	blue	1.57526	2.4323	0.0159152	0.24818	0.00191095	0.83996
ACAA1	ME2	blue	2.26771	0.987463	0.0445242	0.0163064	0.031416	0.0200109
ACE2	ME7	yellow	1.25571	-1.93552	0.0679692	0.010582	0.0700992	0.00112103
ACOT13	ME3	brown	2.21891	3.0457	0.0152973	0.204433	0.00566245	0.458443
ACP5	ME7	yellow	0.255803	-1.97815	-0.0307624	0.280423	0.0299799	0.158655
ACTA2	ME6	turquoise	-3.46684	1.95371	0.0140022	0.222246	0.0037495	0.65079
ACVRL1	ME6	turquoise	-2.43388	0.78469	0.0139826	0.226877	0.0135743	0.176702
ACY1	ME7	yellow	1.34795	-0.633248	0.0143338	0.550573	0.0412592	0.0243447
ACY3	ME7	yellow	2.25897	-2.48448	-0.00160942	0.872227	0.00718194	0.353337
ACYP1	ME3	brown	3.4119	2.36	0.00855552	0.428912	0.00630907	0.405773
ADA2	ME6	turquoise	-3.35169	-0.916876	0.0361533	0.0290213	0.0301069	0.0303553
ADAM12	ME6	turquoise	-1.76722	-2.26104	0.0167136	0.0878471	0.00307848	0.631287
ADAM8	ME6	turquoise	-1.64534	1.97492	0.0131859	0.391368	0.00861715	0.417444
ADAM9	ME6	turquoise	-3.59129	1.65678	0.00122491	0.92451	0.00905934	0.34242
ADAMTS15	ME6	turquoise	-2.02342	-1.31874	0.0123563	0.354882	-0.00216374	0.821755
ADAMTSL2	ME6	turquoise	0.147074	-1.55136	0.0176027	0.323078	0.0489918	0.00162901
ADGRD1	ME7	yellow	1.34243	-2.53735	0.00221418	0.908475	-0.00234427	0.872964
ADGRE1	ME6	turquoise	-4.09679	-1.47134	0.0121844	0.293737	0.0141504	0.225771
ADGRF5	ME3	brown	1.57779	4.11893	0.0423885	0.0228611	0.0238444	0.0623349
ADGRG1	ME6	turquoise	-0.548545	-1.77302	0.01537	0.259184	0.0266112	0.0348436
ADH1B	ME7	yellow	1.61409	-1.7028	0.00337889	0.813908	0.019044	0.117502
ADH4	ME7	yellow	1.19799	-1.30681	-0.00738796	0.607756	0.0285766	0.0325053
ADM	ME6	turquoise	-1.70365	-0.0718421	0.0662616	0.0122441	0.0756562	0.00065804
AGRN	ME6	turquoise	-1.60183	0.583101	0.00517895	0.822179	0.0647039	0.00210855
AGXT	ME7	yellow	2.3905	-1.64403	-0.00228908	0.877754	0.02871	0.0247983
AHCY	ME2	blue	1.57912	3.05938	0.0152853	0.192532	0.00513653	0.503389
AHSA1	ME3	brown	3.7031	3.75337	0.00486514	0.541049	0.00259695	0.582089
AHSP	ME1	black	5.93825	0.99792	-0.0184046	0.154506	0.00813927	0.313082
AIFM1	ME2	blue	1.73701	1.83767	0.0260807	0.0784545	0.0145838	0.198273
AK1	ME1	black	4.16841	2.22255	-0.00533083	0.550711	0.00109442	0.867526
AKR7L	ME7	yellow	3.60406	-1.51153	0.00144534	0.898957	0.013517	0.159439
AKT1S1	ME2	blue	2.83765	2.43445	0.0214452	0.127512	0.0060926	0.50252
ALCAM	ME6	turquoise	-3.31833	-1.36251	-0.0071792	0.524505	0.00680029	0.42563
ALDH1A1	ME1	black	3.22594	-0.153665	-0.00604426	0.68439	0.0288303	0.030836
ALDH3A1	ME7	yellow	1.65932	-2.73477	-0.029316	0.245836	0.0369587	0.0247287
AMBP	ME6	turquoise	-2.06899	1.09764	0.0377576	0.0924585	0.0706034	0.00110388
AMPD3	ME1	black	5.56677	2.36482	-0.0254193	0.123374	0.00218595	0.820251
ANG	ME6	turquoise	-1.17484	2.77524	0.0059893	0.723816	-0.0281474	0.0852039
ANGPT2	ME6	turquoise	-4.8726	0.656795	0.0439161	0.0243036	0.0281592	0.0383676
ANGPTL2	ME7	yellow	-0.159001	-1.11952	0.0194378	0.220774	0.0602893	0.00252245
ANGPTL3	ME6	turquoise	-3.11765	-2.14614	0.0157444	0.171815	0.0357116	0.0312908
ANGPTL4	ME6	turquoise	-2.98282	2.1172	0.0165512	0.272115	0.0143639	0.235918
ANGPTL7	ME6	turquoise	-1.97592	-2.93152	0.00853993	0.476292	-0.00943467	0.363409
AP1G2	ME3	brown	2.61408	2.47708	0.0134483	0.293719	0.00653279	0.541589
APCS	ME4	green	2.61797	-0.681208	0.0261655	0.14529	0.0331126	0.0336711
APEX1	ME5	red	3.30502	1.64556	0.0225597	0.112758	0.00650629	0.468255
APOC1	ME4	green	5.33591	-5.09311	0.0026224	0.803313	-0.00340924	0.717254
APOF	ME7	yellow	-0.479295	4.61361	-0.00652615	0.591456	0.0186151	0.0494248
APP	ME2	blue	1.19265	3.62067	0.00881323	0.412244	0.00681969	0.414837
ARF6	ME3	brown	2.61926	3.31633	0.00874999	0.382595	0.00174046	0.819637
ARFIP1	ME3	brown	2.81226	3.10662	0.0171089	0.15832	0.00108866	0.872562
ARSA	ME2	blue	2.97542	1.11727	0.0349499	0.0474237	0.0313458	0.0229483
ARSB	ME2	blue	1.27213	2.89287	0.0310006	0.0624542	0.013621	0.155213
ASAH1	ME3	brown	1.84019	3.84064	0.0351301	0.0280395	0.0170998	0.129436
ASGR1	ME6	turquoise	-0.94998	0.534108	0.0533917	0.00844961	0.0812179	9.42434e-05
ASGR2	ME6	turquoise	-2.43383	2.84586	0.0452764	0.0202903	0.0276481	0.0457185
ASS1	ME7	yellow	2.94683	-2.00661	-0.00229137	0.81868	0.00810829	0.319697
ATOX1	ME2	blue	1.46282	2.95513	0.0166958	0.200766	0.010996	0.186278
ATP5IF1	ME2	blue	1.64013	2.88999	0.0159348	0.197784	0.00268845	0.695196
ATRAID	ME6	turquoise	-2.78028	1.7163	0.0103721	0.197356	0.0107567	0.109544
ATRN	ME4	green	4.13848	-1.29276	-0.0240159	0.0847081	-0.0137375	0.18218
ATXN3	ME3	brown	3.60848	2.1197	0.00465014	0.711823	0.00420204	0.666118
AXL	ME6	turquoise	-3.83742	-0.669118	0.00184459	0.773645	0.00294114	0.713606
B2M	ME6	turquoise	-2.29475	1.69163	0.0167656	0.118055	0.0202408	0.00528759
B3GNT7	ME6	turquoise	-1.42289	-2.84272	0.013077	0.258504	0.00217737	0.815601
B4GALT1	ME6	turquoise	-2.62997	1.14661	0.0525235	0.00816171	0.0512668	0.0048365
BAIAP2	ME2	blue	2.43179	0.684025	0.0618891	0.00717657	0.0654242	0.00043252
BAMBI	ME6	turquoise	-4.02714	1.98382	0.0150988	0.228271	0.0294433	0.0105099
BAP18	ME5	red	3.68505	1.33704	0.0181879	0.178389	0.0072599	0.4872
BAX	ME2	blue	1.82985	3.33919	0.0103121	0.477635	0.00291607	0.584787
BCAM	ME6	turquoise	-3.70723	-1.84868	0.00270682	0.773728	0.0111501	0.165329
BCL2L1	ME3	brown	2.46507	2.39717	0.0193045	0.14313	-0.000439899	0.951408
BCL2L11	ME2	blue	0.659934	3.72155	0.0147759	0.180306	0.00585356	0.456389
BGN	ME2	blue	2.39237	4.41903	-0.0068909	0.576108	-0.0036504	0.594026
BLMH	ME2	blue	3.02039	3.28383	0.0077008	0.438815	-0.00292178	0.699474
BMPER	ME7	yellow	-1.28443	-1.67342	0.0201471	0.147037	0.0272799	0.0415706
BNIP3L	ME3	brown	3.52091	2.81562	0.0203997	0.109688	0.00843694	0.354102
BRK1	ME2	blue	1.92989	3.98877	0.0288633	0.0663673	0.00612286	0.506042
BSG	ME6	turquoise	-2.58763	-0.21388	0.0302355	0.0664178	0.0260929	0.047365
BST2	ME7	yellow	0.61271	-1.59287	0.0671496	0.0113916	0.0614016	0.000279023
BTD	ME4	green	5.90753	-0.916386	-0.0165904	0.199757	-0.0148118	0.135462
BTN2A1	ME6	turquoise	-2.53142	0.343271	0.0260449	0.0944601	0.0300226	0.0638472
BTN3A2	ME2	blue	-0.00316585	2.33554	0.0272529	0.0582745	0.0232456	0.0476432
C19ORF12	ME7	yellow	2.1364	-1.38305	0.00946366	0.547801	0.0210966	0.0645998
C1R	ME4	green	4.83987	-1.38629	0.00356324	0.525071	0.00621711	0.316192
C1RL	ME4	green	3.67213	-0.913546	0.00960189	0.461177	0.011209	0.437386
C1S	ME4	green	2.95415	-1.08536	0.00439835	0.593277	0.0169191	0.115217
C5	ME4	green	5.2328	0.762782	-0.000699329	0.954635	0.0220412	0.018508
CA1	ME1	black	5.89832	1.31788	-0.0140534	0.267132	0.00274467	0.749288
CA12	ME6	turquoise	-4.60322	0.39738	0.00309695	0.642936	0.00551617	0.514276
CA2	ME1	black	4.781	1.93211	-0.0010505	0.918139	0.00572353	0.495769
CA5A	ME7	yellow	0.948701	-1.44248	0.0265474	0.183849	0.0381222	0.0161556
CALB2	ME6	turquoise	-1.23936	3.17602	0.0181551	0.0885699	2.3e-05	0.997587
CALCA	ME7	yellow	-0.626521	-2.03508	0.00285657	0.644627	0.00673828	0.359073
CANT1	ME2	blue	-0.473581	1.48076	0.0417282	0.0307157	0.0303957	0.038965
CAPG	ME6	turquoise	-0.802409	3.03463	0.0173518	0.207108	0.00457892	0.650847
CASC3	ME3	brown	2.79559	3.45536	0.0233757	0.0760525	0.00925629	0.315827
CASP1	ME5	red	2.38023	5.05284	0.0154884	0.157503	0.0123274	0.14821
CASP10	ME2	blue	2.77448	3.35129	0.0181538	0.179119	-5.26e-05	0.994009
CASP7	ME3	brown	2.4082	2.74402	0.0221031	0.107225	0.00317999	0.687104
CBS	ME7	yellow	3.18861	-1.6444	-0.00082049	0.935785	0.0138741	0.104326
CC2D1A	ME2	blue	2.23808	1.83227	0.00857762	0.375207	0.0043101	0.512228
CCDC80	ME6	turquoise	-1.86354	-0.310881	0.0164973	0.57907	0.0197055	0.369641
CCL15	ME6	turquoise	-2.91948	2.47087	-0.00124462	0.943735	0.0377843	0.0141914
CCL16	ME6	turquoise	-0.391427	0.879102	0.0101003	0.671451	0.0651995	0.00477105
CCL17	ME2	blue	1.23341	3.74747	0.0354806	0.0568241	0.0199616	0.162607
CCL18	ME6	turquoise	-1.26213	2.95453	0.0182493	0.140981	0.0114624	0.218082
CCL20	ME6	turquoise	-1.20872	3.73257	0.0987304	2.65652e-05	0.0630624	4.39294e-05
CCL21	ME6	turquoise	-3.87997	2.45265	0.026776	0.0457611	0.0318947	0.00730955
CCL22	ME2	blue	-0.0122707	2.69005	0.0240632	0.122333	0.0322561	0.030735
CCL23	ME6	turquoise	-1.16656	2.20297	0.0168349	0.195957	0.0134396	0.201447
CCL25	ME6	turquoise	-3.48274	3.16802	0.0180421	0.27449	-0.0172159	0.204568
CCL27	ME6	turquoise	-0.998668	2.93435	0.0590221	0.047197	0.0390866	0.0838202
CCL3	ME6	turquoise	-0.843676	2.10507	0.0309429	0.0109333	0.0228124	0.00898318
CCL4	ME2	blue	0.379485	3.81459	0.0408191	0.00940028	0.00541616	0.634317
CCL5	ME2	blue	1.39611	3.7252	0.0207299	0.181167	0.00672966	0.361616
CCL7	ME2	blue	0.00132895	2.98275	0.0592627	0.00348806	0.0389425	0.00301313
CCL8	ME2	blue	1.5662	4.3487	0.020914	0.119482	0.0117454	0.208236
CCN1	ME2	blue	0.236902	3.23355	0.0331979	0.0500114	-0.000508709	0.965989
CCN3	ME6	turquoise	-2.4689	-0.344825	0.00768403	0.53601	0.0212284	0.0454923
CCN4	ME2	blue	-0.17051	2.50234	0.0175136	0.163469	0.0145258	0.120623
CD14	ME6	turquoise	-2.47433	2.33816	0.0280648	0.123102	0.0238544	0.135521
CD163	ME6	turquoise	-1.76625	-1.20636	0.029185	0.0978939	0.0384703	0.0113192
CD248	ME6	turquoise	-4.37759	-2.39093	0.00123441	0.886827	0.00796889	0.291344
CD27	ME6	turquoise	-2.92386	0.902846	0.0236116	0.129322	0.0198404	0.12274
CD274	ME2	blue	-0.0994055	1.91954	0.0277947	0.0719422	0.0243128	0.0475493
CD276	ME6	turquoise	-4.89703	-0.656984	0.0182335	0.176549	0.0141689	0.167576
CD300A	ME6	turquoise	-3.05906	1.68611	0.00812886	0.422159	0.00731517	0.417676
CD300C	ME6	turquoise	-2.73901	0.929946	0.0264611	0.0968277	0.0178546	0.118193
CD300E	ME6	turquoise	-2.2204	1.08224	0.125928	0.000158963	0.0933943	0.000151428
CD300LF	ME6	turquoise	-3.09921	2.56118	0.0162946	0.332979	0.00606768	0.487658
CD302	ME6	turquoise	-3.19421	0.460769	0.017155	0.322877	0.0234483	0.121027
CD38	ME6	turquoise	-1.28842	-0.481329	0.0122936	0.249903	0.00605678	0.39593
CD4	ME6	turquoise	-1.7744	1.85037	0.0670199	0.000528313	0.0398825	0.00385753
CD40	ME2	blue	1.18506	2.17457	0.035838	0.0372898	0.020431	0.0893929
CD46	ME2	blue	-0.136704	1.50072	0.01196	0.274926	0.0118014	0.205587
CD48	ME6	turquoise	-3.78815	0.262535	0.00977715	0.444795	0.00696222	0.468582
CD5	ME6	turquoise	-2.48706	1.99859	0.0335944	0.0805662	0.0160418	0.112248
CD59	ME6	turquoise	-1.99356	0.164773	0.0153966	0.221773	0.0187912	0.0674572
CD70	ME6	turquoise	-5.39576	1.04712	0.00952971	0.327633	0.0041572	0.541064
CD74	ME6	turquoise	-2.037	0.579061	0.0501798	0.015976	0.0558758	0.00390843
CD79B	ME6	turquoise	-3.09526	0.581546	0.00753134	0.589082	0.00567097	0.581991
CD80	ME6	turquoise	-2.19076	-1.21876	0.039522	0.0318054	0.0286942	0.0285504
CD83	ME6	turquoise	-2.81693	-0.0372788	0.0215945	0.217769	0.0397145	0.0125615
CD99L2	ME2	blue	-0.199321	1.69002	0.0918601	0.00109879	0.0545618	0.00864606
CDCP1	ME6	turquoise	-1.30585	-1.00741	0.0508184	0.0247253	0.0508877	0.00455467
CDH1	ME6	turquoise	-3.1212	-0.860065	-0.00304973	0.841942	0.0290928	0.00878353
CDH2	ME6	turquoise	-0.935483	-0.672047	0.0367238	0.0679175	0.0333605	0.0512126
CDH3	ME6	turquoise	-4.18516	0.0491381	-0.00704169	0.409208	-0.0134476	0.227119
CDHR2	ME7	yellow	0.80122	-1.78106	0.00923745	0.488638	0.0299076	0.0342774
CDKN2D	ME2	blue	1.86389	3.00089	0.0146059	0.246384	0.00075456	0.914351
CDSN	ME6	turquoise	-4.82213	1.36723	-0.00261692	0.715247	0.000414804	0.945927
CEACAM1	ME7	yellow	2.06806	-2.37243	0.00950427	0.421225	-0.00209726	0.744564
CEACAM8	ME6	turquoise	-0.448291	3.51446	0.0321802	0.0323558	0.0268529	0.0319561
CEP20	ME2	blue	1.58186	3.22084	0.0218198	0.114283	0.0039751	0.630831
CES1	ME7	yellow	2.02792	-0.912575	0.0224633	0.357147	0.074483	0.000703272
CES2	ME7	yellow	0.390314	-3.2115	-0.0103564	0.451134	-0.0075242	0.472724
CFB	ME4	green	2.97628	-0.673009	0.00395799	0.825989	0.0494391	0.0099121
CFD	ME6	turquoise	-1.54171	-0.978182	0.000852422	0.923014	0.00148237	0.819211
CFHR2	ME4	green	-1.0637	6.17854	0.00945084	0.479301	0.0286787	0.0629812
CFHR5	ME4	green	4.58453	0.742225	0.0287172	0.139149	0.0503345	0.0123173
CFI	ME4	green	1.75978	-0.437886	0.0228717	0.217842	0.0868297	0.000467095
CGREF1	ME6	turquoise	-3.65002	1.36325	0.0163356	0.292125	0.0180158	0.135067
CHCHD10	ME6	turquoise	-0.54576	0.763435	0.0191333	0.173	0.0243814	0.0247318
CHGA	ME6	turquoise	-5.61009	1.52049	0.0817776	0.00130196	0.0574319	0.0028399
CHGB	ME6	turquoise	-5.19103	-0.340154	0.000390269	0.932576	0.0027254	0.724898
CHI3L1	ME7	yellow	-0.953039	-1.23749	0.0789744	0.0062726	0.117945	2.77873e-06
CHMP6	ME3	brown	2.35763	2.16799	0.0218886	0.136739	0.00622084	0.559026
CHRDL1	ME6	turquoise	-2.76481	-0.236262	0.0279927	0.0955389	0.0204404	0.101394
CIAPIN1	ME2	blue	1.97696	2.02578	0.0180711	0.16993	0.00544553	0.477538
CIRBP	ME3	brown	2.22417	2.35922	0.0215606	0.177032	0.00330597	0.763811
CKAP4	ME6	turquoise	-2.77645	0.543257	0.0300155	0.0795106	0.0489649	0.00124293
CKB	ME7	yellow	-0.881174	-4.33091	0.0114575	0.37563	0.0141534	0.341257
CLEC11A	ME2	blue	0.197927	3.90942	0.0382029	0.0427088	0.0209049	0.080274
CLEC14A	ME6	turquoise	-3.11344	-0.397919	0.00260713	0.699955	0.00706336	0.387405
CLEC1A	ME6	turquoise	-3.44057	1.1054	0.0117911	0.26317	0.0113973	0.227017
CLEC3B	ME4	green	-0.125211	-5.78356	-0.00760277	0.548336	-0.00611215	0.544639
CLEC4D	ME6	turquoise	-1.60357	2.86388	0.060763	0.00641767	0.0545032	0.00495703
CLEC5A	ME6	turquoise	-2.77701	2.78388	0.0465845	0.01674	0.0388044	0.0085195
CLEC6A	ME6	turquoise	-2.10622	2.99717	0.0402272	0.0564756	0.0278389	0.0537491
CLEC7A	ME6	turquoise	-4.18348	1.60922	0.00153309	0.808017	0.0119733	0.465818
CLMP	ME6	turquoise	-3.01495	-0.0168921	0.0217698	0.23741	0.0120341	0.356274
CLPP	ME2	blue	2.37262	3.52626	0.0027791	0.830262	0.00104901	0.855531
CLU	ME4	green	7.79669	-1.932	0.00489887	0.618959	0.0125793	0.0560258
CMC1	ME3	brown	2.07986	2.72009	0.0248087	0.0884048	0.000301178	0.973858
CNPY4	ME2	blue	1.68552	2.64637	0.0203631	0.150859	-0.000152017	0.982242
CNTN3	ME7	yellow	1.98757	-1.94366	0.00308958	0.775232	-0.00387856	0.664386
COCH	ME3	brown	0.58038	3.44528	0.0140007	0.403776	0.0332151	0.0244421
COL15A1	ME6	turquoise	-2.20289	-0.804894	-0.0102421	0.373061	-0.0152894	0.119996
COL18A1	ME6	turquoise	-1.32242	0.729629	0.0421673	0.0950053	0.0730815	0.0021399
COL6A3	ME6	turquoise	-1.9069	0.203415	0.026418	0.138788	0.031908	0.0202124
COLEC12	ME6	turquoise	-2.20278	0.225129	0.0293292	0.131474	0.0352964	0.0358934
COMP	ME6	turquoise	-2.80975	-2.57154	-0.00147818	0.890939	0.0177854	0.111589
COMT	ME2	blue	2.35768	1.90366	0.0158856	0.218382	0.00980571	0.315862
COQ7	ME7	yellow	4.88717	-0.209469	0.028264	0.0758483	0.019045	0.0911221
COX5B	ME2	blue	1.93653	3.50218	0.0247301	0.0855174	0.00340008	0.690473
COX6B1	ME3	brown	3.26234	3.43646	0.0200523	0.10734	0.0098007	0.357131
CPB2	ME4	green	5.15962	0.107067	-0.0123739	0.545858	-0.0253494	0.134402
CPM	ME7	yellow	0.564756	-0.701943	0.0494299	0.0424779	0.0654273	0.00460503
CPPED1	ME2	blue	3.76459	2.72586	0.000721731	0.938884	0.00997961	0.300365
CPXM2	ME6	turquoise	-2.46449	-1.44413	0.000892011	0.933665	0.0154062	0.0939078
CR1	ME6	turquoise	-2.21499	-2.55052	0.00668294	0.509364	0.00403784	0.53091
CRADD	ME2	blue	1.94359	2.12419	0.00993298	0.334292	0.00136799	0.833978
CREG1	ME7	yellow	1.31769	0.233149	0.0213448	0.288781	0.0145407	0.35338
CRELD1	ME7	yellow	-0.237433	0.024155	0.0480177	0.0344857	0.0733067	0.00200882
CRELD2	ME2	blue	0.763933	2.11888	0.0220244	0.121931	0.0131603	0.169533
CRHBP	ME6	turquoise	-0.985765	0.168593	0.0175646	0.269721	0.0786348	0.00175468
CRIM1	ME6	turquoise	-3.63542	-0.576006	0.0229485	0.149282	0.0292782	0.0399022
CRIP2	ME6	turquoise	-0.608792	-0.42777	0.0118316	0.424383	-0.00226936	0.837493
CRYM	ME3	brown	3.19307	4.12873	0.00479575	0.578489	0.0152043	0.103203
CSF1	ME6	turquoise	-2.16085	0.825476	0.0271345	0.0907082	0.0490588	0.0496174
CSF1R	ME6	turquoise	-2.44158	-2.54346	0.00953601	0.521608	0.0219586	0.100567
CST3	ME6	turquoise	-1.71367	0.414705	0.0296958	0.0858304	0.0318294	0.0236046
CSTB	ME2	blue	0.411249	1.66493	0.00947231	0.571753	0.0357846	0.0183149
CTBS	ME7	yellow	2.58212	-1.21696	0.0292659	0.0942477	0.0474687	0.0115234
CTHRC1	ME6	turquoise	-0.666977	-1.5214	0.000929322	0.922736	0.00275155	0.695564
CTSD	ME7	yellow	0.462744	-0.312059	0.0444729	0.017116	0.0606924	0.000103823
CTSL	ME6	turquoise	-1.34237	-0.793314	0.0387956	0.0222065	0.0397908	0.00741964
CTSO	ME6	turquoise	-0.391623	-0.699146	0.0324469	0.0379918	0.0499439	0.00712505
CTSZ	ME6	turquoise	-1.2706	0.17811	0.0332179	0.0754779	0.0490524	0.00577682
CXADR	ME7	yellow	-0.536677	-2.5619	0.0280942	0.277279	0.0539069	0.00251537
CXCL1	ME2	blue	2.6218	4.08976	0.00193555	0.899055	0.000155938	0.958042
CXCL10	ME6	turquoise	-1.04	1.81876	0.0559191	0.00670285	0.0393919	0.008135
CXCL11	ME2	blue	0.944534	3.67937	0.0671342	0.00513412	0.0349666	0.0100626
CXCL16	ME6	turquoise	-2.04479	2.24465	0.00668612	0.640493	0.0553776	0.0049856
CXCL17	ME6	turquoise	-3.74855	-1.03145	0.0337275	0.0413978	0.018813	0.121092
CXCL3	ME2	blue	2.22432	3.57593	0.0291393	0.132406	-0.003225	0.653278
CXCL6	ME2	blue	3.15391	2.98693	0.03381	0.0550385	0.0222345	0.0719862
CXCL8	ME2	blue	1.86705	4.34412	0.0686314	0.00198083	0.0349677	0.00555369
CXCL9	ME6	turquoise	-2.6936	2.19431	0.119538	5.80487e-05	0.0703267	0.000200493
CYB5R2	ME3	brown	1.80628	3.6225	0.0299965	0.0536393	-0.000221825	0.981591
DAG1	ME2	blue	1.49585	2.03782	0.0273486	0.0972134	0.0127665	0.206858
DBI	ME2	blue	1.56154	2.14923	0.0319282	0.0664342	0.0104552	0.270712
DCBLD2	ME6	turquoise	-4.61871	0.9638	0.0258012	0.0662778	0.0419178	0.0109788
DCN	ME6	turquoise	-2.21631	-2.00906	-0.0168241	0.245797	-0.011146	0.249746
DCTN6	ME2	blue	2.92709	3.88606	0.015604	0.196139	0.00520195	0.395995
DCXR	ME7	yellow	1.99805	-0.408866	-0.0192545	0.289275	0.0164427	0.228489
DDAH1	ME2	blue	1.15673	1.61446	0.0412996	0.0314173	0.0340927	0.0202025
DDR1	ME6	turquoise	-3.17164	-1.51847	0.0133295	0.334002	0.0175587	0.113303
DDT	ME1	black	3.84824	1.04795	0.000110406	0.993837	0.0195364	0.101064
DECR1	ME2	blue	1.86914	2.88583	0.0157128	0.199094	0.00346402	0.620874
DEFA1_DEFA1B	ME6	turquoise	-1.76706	3.09202	0.0509161	0.00700008	0.0417356	0.006391
DFFA	ME2	blue	2.0565	2.13036	0.0108007	0.316562	0.00651923	0.452134
DLL1	ME6	turquoise	-2.51506	0.524701	0.0326938	0.0871184	0.0324244	0.0599263
DNAJB1	ME2	blue	2.43467	1.78879	0.0117978	0.400861	-0.00500279	0.644524
DNAJB2	ME3	brown	3.7837	2.2354	0.00363705	0.753583	0.004703	0.624833
DNAJC9	ME3	brown	3.45545	2.50902	0.0116243	0.367647	0.00692883	0.486902
DNM3	ME3	brown	1.63372	3.7145	0.0203444	0.12716	0.0123385	0.152799
DNMBP	ME2	blue	1.978	1.78458	0.0161589	0.160887	0.00470505	0.53685
DNPH1	ME1	black	3.90948	2.01085	0.00301318	0.783198	0.00997938	0.304963
DPP7	ME2	blue	2.15301	4.05867	0.0257841	0.0964519	0.015442	0.143003
DPT	ME6	turquoise	-2.02011	-0.648217	0.0131386	0.357267	0.00811244	0.464721
DPY30	ME2	blue	1.08654	1.7831	0.0453417	0.024275	0.0415248	0.00642635
DSC2	ME6	turquoise	-3.00402	0.354871	0.0199296	0.279128	0.0173529	0.266842
DTNB	ME3	brown	1.02275	1.45145	0.00845127	0.39446	0.0135445	0.145464
DTX3	ME6	turquoise	-1.36477	0.950408	-0.00971574	0.484266	-0.0153545	0.220653
DTYMK	ME3	brown	2.64839	1.90413	0.0193829	0.181481	0.0174082	0.161732
DUT	ME3	brown	2.52398	3.17664	0.0156462	0.225191	0.00864732	0.308649
DXO	ME3	brown	2.94304	2.60621	0.024462	0.0872685	0.0111599	0.206335
DYNLT1	ME3	brown	3.66652	3.40239	0.0399949	0.0193118	0.00486117	0.636628
EBI3_IL27	ME6	turquoise	-5.77229	-0.0655012	0.0140681	0.335934	0.00602398	0.377774
ECHDC3	ME7	yellow	3.33303	-0.754457	0.00770734	0.741294	0.0527923	0.000957487
ECHS1	ME3	brown	2.60514	1.6274	0.0336109	0.0316818	0.0225123	0.0628625
EDA2R	ME6	turquoise	-3.11562	-0.203857	0.0381085	0.0582788	0.0292432	0.0505598
EDN1	ME6	turquoise	-3.59021	-1.28996	0.00783171	0.477748	0.00341777	0.689134
EEF1D	ME3	brown	2.53997	2.07626	0.016545	0.245859	0.00952993	0.375087
EFCAB14	ME6	turquoise	-1.51546	1.46994	0.0179952	0.229212	0.0218662	0.0620557
EFNA1	ME6	turquoise	-2.46833	0.959487	0.0427636	0.0210652	0.0557389	0.00223734
EFNA4	ME6	turquoise	-2.06973	0.347128	0.0266381	0.0998382	0.0435853	0.00565984
EGLN1	ME5	red	1.89804	1.17853	0.0114283	0.337124	0.0152189	0.116236
EIF2AK2	ME3	brown	2.69201	2.61007	0.012896	0.231953	0.00676241	0.38849
EIF4B	ME2	blue	2.75646	2.29009	0.0172378	0.214827	0.000682026	0.935641
EIF4EBP1	ME1	black	3.50267	1.74787	-0.000315184	0.981796	0.00725383	0.486611
EIF4G1	ME2	blue	1.83864	2.26388	0.0199898	0.167122	0.010676	0.271104
ELN	ME6	turquoise	-3.36211	-1.16705	0.0496618	0.0239095	0.0278329	0.0756115
ELOA	ME5	red	3.28362	0.752881	-0.00162589	0.888131	0.000618778	0.937352
ENAH	ME2	blue	0.804079	3.47824	0.0268249	0.0945157	0.0257592	0.0481777
ENO3	ME7	yellow	3.76577	-0.726449	-0.00786239	0.609051	-0.00128729	0.767227
ENPP7	ME7	yellow	2.63324	-2.10582	0.0164441	0.416919	0.0182492	0.239939
ENTR1	ME3	brown	3.25343	3.54333	0.00492255	0.707969	0.00311856	0.756635
EPHA1	ME6	turquoise	-1.56842	0.991003	0.0177426	0.185421	0.00977819	0.268295
EPHA2	ME6	turquoise	-2.90001	0.161544	0.0350197	0.0592237	0.0592406	0.000914205
EPHB4	ME6	turquoise	-3.12467	0.190854	0.0100937	0.331866	0.022082	0.0865211
EPHB6	ME6	turquoise	-3.7298	-0.0550763	-8.96e-05	0.983868	-0.000311372	0.970658
EPPK1	ME3	brown	3.56848	3.90635	0.00555141	0.654189	0.0208489	0.0491234
EPS8L2	ME7	yellow	-0.727745	-0.636497	-0.0228215	0.129321	-0.00632991	0.504634
ERBB2	ME7	yellow	0.446473	-1.66922	-0.00314421	0.89754	0.00614486	0.783805
ERP44	ME2	blue	1.20534	2.77385	0.0292043	0.0685636	0.0111106	0.234127
ESAM	ME2	blue	-0.0627263	1.65768	0.00261113	0.752064	0.00329147	0.736843
F11R	ME2	blue	1.34013	2.3387	0.0114762	0.358535	0.00974842	0.321491
F13B	ME4	green	3.1076	0.136416	-0.00799822	0.510444	-0.0220929	0.0557226
F3	ME6	turquoise	-4.05634	-2.0168	0.00300822	0.81529	0.00946542	0.400758
FABP1	ME6	turquoise	-0.802975	-0.362387	0.0161343	0.393148	0.0481726	0.00565221
FABP4	ME6	turquoise	-1.18619	-0.188818	0.0429995	0.0935793	0.0346017	0.0823752
FABP5	ME2	blue	1.48234	1.82841	0.0227778	0.129517	0.0162852	0.15662
FAM20A	ME7	yellow	0.905604	-0.822664	0.0620958	0.00886026	0.0884282	7.77508e-05
FAM3C	ME6	turquoise	-1.89931	0.84968	0.0290968	0.0897776	0.0122394	0.31096
FAS	ME6	turquoise	-1.71012	-0.504772	0.0329727	0.0151929	0.0224996	0.00673281
FBLN2	ME6	turquoise	-2.84847	-0.994896	0.0111999	0.362014	0.00879785	0.344487
FBP1	ME7	yellow	2.0402	-1.65685	-0.0327121	0.070689	-0.00800948	0.44715
FCAMR	ME6	turquoise	-0.864489	-1.44436	0.0128873	0.328403	0.0322466	0.0260385
FCRL1	ME6	turquoise	-4.49253	-0.69496	-5.08e-05	0.990991	-0.00184609	0.831223
FGA	ME4	green	2.2069	-1.14795	0.00492339	0.50483	0.0162993	0.150402
FGF2	ME2	blue	2.30032	3.75642	0.0144899	0.310562	0.0028075	0.785716
FGF21	ME7	yellow	0.657988	-1.34786	0.0353776	0.105508	0.0199128	0.205644
FGF23	ME6	turquoise	-2.84592	3.12593	0.039072	0.0125944	0.0152094	0.0727539
FGFR2	ME6	turquoise	-1.26249	-0.065946	0.0447005	0.105782	0.0388395	0.0735392
FGR	ME5	red	4.18498	3.05932	0.0112596	0.250164	0.00732827	0.381468
FIS1	ME2	blue	1.6609	2.22523	0.030732	0.0622666	0.0110368	0.321484
FKBP4	ME2	blue	2.12719	1.8463	0.0122334	0.276909	0.00740235	0.315628
FKBP5	ME2	blue	2.20462	2.74508	0.0140622	0.27781	0.00266085	0.646577
FKBP7	ME2	blue	2.87865	4.14297	0.000203949	0.981222	2.58e-05	0.991418
FKBPL	ME3	brown	2.95345	2.44622	0.0159538	0.219106	0.0119378	0.241469
FLRT2	ME6	turquoise	-4.34538	-0.892551	-0.000199802	0.970493	-0.00776639	0.315647
FN1	ME4	green	3.93155	-0.248422	0.00428179	0.743862	0.0263008	0.028901
FOLR1	ME6	turquoise	-3.93385	-0.0423779	0.0214665	0.12242	0.0330265	0.0185896
FSTL1	ME6	turquoise	-1.09055	2.57031	0.0310424	0.0322641	0.0303333	0.0170768
FSTL3	ME6	turquoise	-1.8624	0.329324	0.0507383	0.0167627	0.0475996	0.00749863
FTCD	ME7	yellow	1.61468	-1.28902	0.00786565	0.551757	0.0297733	0.0187064
FUOM	ME7	yellow	1.23501	-1.52031	0.00418306	0.843861	0.0287986	0.142133
FURIN	ME7	yellow	0.519482	0.720046	0.0422725	0.0457158	0.0821449	0.000524406
FUS	ME2	blue	2.22759	3.89267	0.021812	0.111421	0.00875445	0.305057
FXN	ME2	blue	1.84349	2.49645	0.0146146	0.301941	0.00450864	0.47594
GADD45GIP1	ME3	brown	2.04589	3.29663	0.0134748	0.25832	0.00318908	0.561307
GALNT10	ME2	blue	0.648727	0.967123	0.0382325	0.0376776	0.0374725	0.00818692
GAPDH	ME3	brown	3.62355	3.04429	0.00840966	0.494993	0.000339774	0.968581
GCC1	ME3	brown	2.09708	2.5789	0.0243146	0.112303	0.00629008	0.541826
GCHFR	ME1	black	1.60889	0.0931281	0.00681713	0.682438	0.0130898	0.210997
GCNT1	ME6	turquoise	-1.81306	2.47342	0.0162806	0.378881	0.0112649	0.37447
GDF15	ME6	turquoise	-1.71995	-0.301471	0.0901456	0.000485842	0.0859968	1.60177e-05
GFER	ME2	blue	1.65928	1.72327	0.0157076	0.179119	0.00692984	0.359177
GFRA1	ME6	turquoise	-1.83187	0.0852629	0.0752591	0.00801851	0.0826784	0.000683721
GGH	ME6	turquoise	0.0351333	-0.852793	0.010834	0.384212	0.0289808	0.0183986
GGT1	ME7	yellow	1.82665	-1.24308	0.0530185	0.0876039	0.0303136	0.173362
GGT5	ME6	turquoise	-4.42589	-1.29414	-0.00671934	0.403326	0.00703641	0.280282
GHR	ME7	yellow	2.9127	-2.18234	-0.00839454	0.482036	0.00325075	0.730949
GIGYF2	ME3	brown	3.30042	2.7454	0.0162417	0.239951	0.0113514	0.276234
GIMAP7	ME5	red	1.67029	5.44114	-0.00300482	0.672009	-0.0123193	0.24835
GIMAP8	ME5	red	2.11587	5.29639	0.00534549	0.61314	-0.00454197	0.580723
GIPC2	ME1	black	0.209152	-0.394417	0.00057479	0.96976	0.0131926	0.232814
GLA	ME3	brown	2.72211	0.854572	0.0321723	0.174442	0.0454225	0.0221257
GLB1	ME2	blue	2.81111	1.16691	0.0132401	0.330429	0.0169124	0.106638
GLO1	ME2	blue	3.94106	2.95342	0.014918	0.379942	0.00455805	0.706692
GLOD4	ME2	blue	2.45785	1.92184	0.0116828	0.286195	0.00573196	0.458005
GLRX	ME1	black	4.44325	2.62419	-0.000867621	0.925018	0.00508528	0.494519
GLRX5	ME3	brown	2.11078	3.12791	0.0285672	0.0654737	0.00380748	0.681464
GM2A	ME6	turquoise	-2.76622	1.51992	0.0203	0.0703463	0.00923402	0.264549
GOLM2	ME2	blue	-0.128805	1.09421	0.0241226	0.0679375	0.0363187	0.0147282
GOT1	ME7	yellow	3.23777	0.0221949	-0.0133315	0.273299	0.0037786	0.617844
GP6	ME2	blue	1.58465	2.69532	0.0109566	0.367423	0.00393134	0.525528
GPD1	ME7	yellow	1.48416	-1.00328	0.0189664	0.247689	0.00529797	0.675034
GPI	ME3	brown	2.33519	2.03998	0.0261493	0.0663065	0.0133295	0.162693
GPKOW	ME5	red	1.11645	4.25975	0.00309998	0.631615	0.00396773	0.432955
GPNMB	ME6	turquoise	-3.68947	-2.38114	-0.00444559	0.649708	-0.00183229	0.789607
GPR37	ME6	turquoise	-1.48147	1.80704	-0.00345979	0.873837	0.0265215	0.190718
GPRC5C	ME7	yellow	4.02796	-1.67905	0.0185893	0.142586	0.0188361	0.0568296
GRHPR	ME3	brown	2.68266	1.99256	0.0242319	0.108917	0.0162318	0.155536
GRN	ME6	turquoise	-1.96536	1.92422	0.0349963	0.110929	0.0435586	0.0107344
GRPEL1	ME2	blue	1.61959	1.02674	0.0487717	0.0171406	0.0480627	0.00217777
GSR	ME3	brown	2.35804	0.882059	-0.00047717	0.975027	-0.0122143	0.304294
GSTA1	ME7	yellow	1.19035	-1.02668	-0.00508	0.689589	0.0164277	0.128207
GSTA3	ME7	yellow	1.62249	-1.48522	-0.00122561	0.888831	0.0123025	0.153736
GUCA2A	ME6	turquoise	-4.96599	0.215879	-0.0408627	0.0471102	-0.0750285	0.00307812
GUSB	ME7	yellow	1.5938	0.34669	0.0517705	0.0226397	0.0541459	0.0115243
GZMB	ME2	blue	3.03724	4.49046	-0.046774	0.0765326	0.0051558	0.591141
HAO1	ME7	yellow	2.51373	-1.48389	-0.00410337	0.827174	0.0374182	0.0147354
HAVCR1	ME6	turquoise	-1.67282	-1.58221	0.050732	0.0496759	0.0885289	9.97862e-05
HAVCR2	ME6	turquoise	-2.41522	0.374836	0.0433228	0.0298339	0.0370095	0.0203771
HBEGF	ME2	blue	3.08855	2.63368	-0.00900791	0.456662	-0.00270657	0.599555
HBZ	ME1	black	8.07169	2.97082	0.00670556	0.525452	0.00654114	0.462322
HDGFL2	ME3	brown	2.93137	1.76215	0.028988	0.0532794	0.015197	0.135732
HEG1	ME7	yellow	0.863296	-1.28625	0.0218684	0.267398	0.0174638	0.232612
HEXIM1	ME2	blue	1.71823	2.37278	0.0223473	0.126035	0.0105168	0.30767
HGF	ME6	turquoise	0.0271387	0.922765	0.0541996	0.00518659	0.0478563	0.00228735
HHEX	ME3	brown	1.70262	1.96855	0.0543399	0.011078	0.0287429	0.0509032
HIP1R	ME5	red	0.822507	0.86332	0.0225489	0.0725988	0.0213035	0.0231616
HJV	ME7	yellow	2.23617	-0.530028	0.0279654	0.047992	0.0327637	0.000949291
HLA_E	ME6	turquoise	-3.81237	0.562029	0.0213838	0.102958	0.0278095	0.0335941
HMBS	ME1	black	6.05057	2.12721	-0.018782	0.158218	0.0043302	0.588654
HMOX2	ME2	blue	3.28879	1.27556	0.0446301	0.00363854	0.0110221	0.253955
HNMT	ME6	turquoise	-0.764808	0.214037	0.00733934	0.705084	0.0117669	0.441208
HNRNPUL1	ME3	brown	2.56955	1.51787	0.0311655	0.0493204	0.0124077	0.263535
HPSE	ME3	brown	1.68118	3.30156	0.0313565	0.0636681	0.0148109	0.14924
HRG	ME4	green	4.84164	-2.21171	0.00654045	0.627246	0.0419144	0.00709224
HS1BP3	ME3	brown	1.75143	2.75314	0.0211544	0.129054	0.00393888	0.582803
HSD17B14	ME7	yellow	3.87216	-3.00871	0.000688098	0.956294	0.0291246	0.0458446
HSPA1A	ME2	blue	1.84794	1.98464	0.0172752	0.155433	0.00862834	0.285596
HSPG2	ME6	turquoise	-2.12044	0.0555254	0.0110181	0.452075	0.0161781	0.137471
HTRA2	ME2	blue	1.93214	2.20224	0.0238333	0.0950037	0.00769518	0.399465
HYOU1	ME6	turquoise	-1.76999	1.48281	0.0184134	0.291212	0.0453527	0.01196
ICAM1	ME6	turquoise	-1.32153	-0.612952	0.0202687	0.248988	0.037143	0.0121726
IFI30	ME6	turquoise	-0.560421	0.498383	0.0345145	0.0967602	0.0445415	0.00327225
IFNGR1	ME6	turquoise	-2.95774	-0.26289	0.0160478	0.234644	0.0143368	0.200498
IFNLR1	ME6	turquoise	-0.380985	-1.18039	0.0118306	0.377334	0.020145	0.0239789
IGF2R	ME7	yellow	0.33963	0.11075	0.0387163	0.0709971	0.0279182	0.0965144
IGFBP2	ME7	yellow	-1.39742	-3.97706	0.00867974	0.425317	0.0140876	0.361668
IGFBP4	ME6	turquoise	-1.81726	0.59198	0.0693282	0.00742602	0.0751619	0.00035437
IGFBP7	ME6	turquoise	-2.20464	-1.01036	-0.00470211	0.721181	0.0230345	0.0187249
IGFBPL1	ME6	turquoise	-2.42887	-1.1117	0.0472424	0.0356403	0.063907	0.00196649
IGSF3	ME6	turquoise	-0.27971	-0.853458	0.0135694	0.486175	0.034757	0.014619
IGSF8	ME2	blue	0.464234	1.83533	0.0283744	0.132784	0.0295729	0.0488683
IGSF9	ME7	yellow	1.35052	-1.21647	0.00276623	0.894992	0.0486695	0.010584
IL10RB	ME6	turquoise	-2.00986	0.712077	0.0215013	0.111113	0.0272631	0.0500553
IL12A_IL12B	ME6	turquoise	-4.18196	1.21338	0.0147621	0.244116	0.0148995	0.212897
IL12B	ME6	turquoise	-4.42922	0.668957	0.0121196	0.408242	0.011802	0.388887
IL12RB1	ME6	turquoise	-3.24407	2.81055	0.00189363	0.884324	0.0014712	0.883129
IL13RA1	ME6	turquoise	-1.0671	2.35246	0.00803854	0.359827	0.0182971	0.121087
IL15RA	ME6	turquoise	-3.87056	1.51617	0.00807445	0.391087	0.00999202	0.333004
IL18	ME2	blue	0.185733	2.25876	0.0287277	0.0839723	0.0251815	0.0701927
IL18BP	ME6	turquoise	-2.41107	0.0938568	0.0534279	0.0116043	0.0600939	0.00277518
IL18R1	ME7	yellow	0.395398	-0.863264	0.0675916	0.0056321	0.0519317	0.00600168
IL19	ME6	turquoise	-2.6754	3.43916	0.0213827	0.242958	0.0163155	0.240559
IL1R1	ME6	turquoise	-4.34016	0.939831	0.0363119	0.0427745	0.0488824	0.00655115
IL1R2	ME7	yellow	1.68102	-2.94488	0.0172022	0.389688	0.0519838	0.00672974
IL1RL1	ME7	yellow	0.860588	-3.26016	0.011737	0.468233	0.0384431	0.0138323
IL1RN	ME6	turquoise	-0.251574	0.529966	0.0563184	0.00193106	0.0651886	0.000167455
IL2RA	ME6	turquoise	-2.81723	1.38465	0.0487105	0.0310122	0.0215105	0.0540503
IL4R	ME6	turquoise	-4.22847	0.302982	0.0420966	0.0230203	0.0565445	0.00102108
IL6	ME6	turquoise	-1.87892	2.70732	0.0637837	0.000793663	0.0473666	0.000440872
IL6ST	ME6	turquoise	-2.72737	-2.34924	0.0176942	0.274851	0.0202014	0.149448
IL7	ME2	blue	2.14434	3.64463	0.0185847	0.149477	0.009707	0.261476
ILKAP	ME2	blue	3.07595	3.15712	0.0260986	0.0624206	0.00181453	0.813657
IMMT	ME3	brown	1.40363	0.930123	-0.00166097	0.921645	0.0327806	0.00671093
IMPACT	ME3	brown	3.22146	2.35014	0.011557	0.316669	0.00379845	0.672367
INHBB	ME6	turquoise	-2.44321	1.76207	0.0230671	0.199243	-0.00284519	0.835492
INHBC	ME7	yellow	0.144649	-0.250572	0.0496262	0.0220316	0.0320885	0.053495
IRAK4	ME2	blue	1.93768	2.73705	0.0140486	0.244148	0.0025127	0.743138
ISM1	ME6	turquoise	-2.31022	-1.57595	0.011704	0.40819	-0.00626033	0.568207
IST1	ME3	brown	2.32708	2.55432	0.0220471	0.120473	0.00496966	0.590974
ITGA5	ME6	turquoise	-0.551713	0.24193	0.0530155	0.0153205	0.0380887	0.0134763
ITGB2	ME6	turquoise	-2.57359	-2.84542	0.00084065	0.937663	0.0195812	0.0893804
ITGBL1	ME6	turquoise	-2.10666	-2.23596	0.0097081	0.297614	0.0191222	0.102361
ITIH4	ME4	green	5.2318	0.442419	-0.00849418	0.382559	0.00207602	0.771653
JAM2	ME6	turquoise	-2.14341	0.43113	0.00102819	0.825392	0.00401094	0.640921
JAM3	ME3	brown	1.39606	3.29736	0.0226823	0.0910197	0.0173378	0.0793655
KCTD5	ME3	brown	2.57575	1.02259	0.0091505	0.53576	0.00595119	0.637547
KHK	ME3	brown	2.06338	1.08419	0.00727414	0.448115	0.0124675	0.169231
KIFBP	ME2	blue	2.03426	2.94744	0.0145003	0.232609	0.00346444	0.654072
KLF4	ME5	red	2.75211	-0.29849	0.00562858	0.757238	-0.00667767	0.568797
KLK10	ME6	turquoise	-2.31374	3.3988	0.0105425	0.506346	0.0084373	0.448242
KLKB1	ME4	green	6.15405	-0.0948824	-0.01314	0.293924	0.00197181	0.808909
KLRB1	ME6	turquoise	-3.65483	1.05218	-0.00621662	0.539062	-0.0127513	0.220368
KRT18	ME7	yellow	0.248625	-0.736296	0.0167929	0.405252	0.0717593	0.000270906
KRT19	ME6	turquoise	-4.23683	1.89493	0.0137588	0.301569	0.0413401	0.00863514
KRT8	ME7	yellow	1.9524	-2.79721	0.000955316	0.945415	0.0154465	0.122974
KYNU	ME7	yellow	1.4875	0.601741	-0.00363365	0.875457	0.0355947	0.03276
L1CAM	ME6	turquoise	-3.22978	-3.26439	-0.022274	0.128399	-0.0207937	0.106049
L3HYPDH	ME3	brown	2.5965	2.70808	0.0374481	0.038752	0.00971903	0.460138
LAG3	ME6	turquoise	-4.95445	-0.416354	0.000967922	0.931005	0.00073152	0.930955
LAIR1	ME6	turquoise	-2.36946	1.0238	0.0266512	0.0493886	0.0327734	0.00967712
LAMP3	ME6	turquoise	-3.32617	1.43022	0.0310594	0.0713454	0.0306694	0.0290009
LAP3	ME2	blue	3.23494	3.19072	0.0140742	0.199635	0.00862155	0.223824
LATS1	ME3	brown	2.30991	2.24947	0.0206691	0.117324	0.00484454	0.580693
LAYN	ME6	turquoise	-3.30834	0.0622067	0.00960588	0.328171	0.0200009	0.102088
LBR	ME2	blue	2.14591	1.45309	0.0182071	0.147121	0.0145705	0.129751
LCN2	ME6	turquoise	-2.10121	1.99271	0.0333668	0.0603203	0.030253	0.0467939
LDLRAP1	ME3	brown	2.62211	2.57332	0.017863	0.175474	0.00437506	0.515953
LECT2	ME6	turquoise	-1.52684	-2.04437	-0.00598604	0.583671	0.00909941	0.337324
LGALS1	ME2	blue	-0.0541811	1.35676	0.0178702	0.317717	0.00549823	0.676097
LGALS3	ME6	turquoise	-1.61537	2.3567	-0.046798	0.0721886	0.00732282	0.680406
LGALS3BP	ME4	green	2.17035	-1.79459	0.00458453	0.637628	0.0179922	0.0462129
LGALS4	ME6	turquoise	-1.11101	-0.875473	-0.00843464	0.749142	0.0771306	0.000652341
LGALS7_LGALS7B	ME6	turquoise	-4.42263	1.75304	0.0157583	0.37933	0.00202401	0.895789
LGALS8	ME2	blue	1.53411	2.82041	0.0199438	0.160744	0.00871482	0.248345
LGALS9	ME6	turquoise	-1.29227	0.481601	0.0887904	0.00194133	0.0933112	6.69855e-05
LGMN	ME2	blue	0.719985	3.29512	0.024723	0.0788327	0.031745	0.0227313
LHPP	ME1	black	4.31741	1.92294	-0.00419523	0.682583	0.00884317	0.345518
LIFR	ME6	turquoise	-4.98756	-2.1267	-0.0107343	0.308198	-0.00349357	0.625738
LILRA2	ME6	turquoise	-1.52894	-1.5037	0.0144048	0.274928	0.0125299	0.244531
LILRA5	ME6	turquoise	-0.938921	1.56533	0.0386998	0.0407112	0.0331974	0.0261318
LILRB2	ME6	turquoise	-3.44273	2.36547	0.0114418	0.258011	0.0137427	0.203864
LILRB4	ME6	turquoise	-2.22862	1.45963	0.0453656	0.0262633	0.0257357	0.0411702
LMNB2	ME6	turquoise	-0.965727	0.3785	0.0316478	0.171522	0.0307452	0.0460754
LMOD1	ME6	turquoise	-4.03515	-0.939964	0.0081455	0.376612	0.00490618	0.378132
LONP1	ME3	brown	2.67335	2.79707	0.0210483	0.115135	0.00767858	0.36842
LPCAT2	ME5	red	4.23782	0.895652	0.0107441	0.221054	0.00893924	0.139081
LRCH4	ME3	brown	3.22637	2.53962	0.020227	0.115642	0.0175759	0.0857166
LRG1	ME4	green	-2.92977	4.38115	0.0202024	0.103021	0.0241797	0.0722869
LRP11	ME6	turquoise	-2.7815	-0.427484	0.0306885	0.0850894	0.0620183	0.0013844
LRPAP1	ME2	blue	2.49094	4.26336	0.0251638	0.0728201	0.0126465	0.198771
LRRC25	ME6	turquoise	-3.88815	1.22368	0.0163274	0.194764	0.00419126	0.671511
LRRC59	ME3	brown	2.97907	2.76844	0.0289357	0.0445074	0.0132582	0.263335
LTBP2	ME6	turquoise	-3.79187	-1.53717	0.0138502	0.377272	0.0210692	0.0968919
LTBP3	ME6	turquoise	-1.40731	2.47495	0.00660861	0.498232	0.0135536	0.0963133
LTBR	ME6	turquoise	-2.60695	0.209639	0.0156033	0.207629	0.0242224	0.113036
LY6D	ME6	turquoise	-3.47885	0.906139	0.0322881	0.128993	0.0218326	0.261865
LYAR	ME5	red	5.34367	3.24275	-0.00382848	0.574359	-0.0109115	0.358137
MAD1L1	ME5	red	0.769897	1.42936	0.0268184	0.0481855	0.0275463	0.00807494
MAMDC2	ME6	turquoise	-4.48132	-1.56772	-0.00683471	0.591793	0.0110387	0.26686
MAMDC4	ME7	yellow	3.47614	-2.85395	0.0230751	0.265075	0.0413313	0.0157176
MAN2B2	ME7	yellow	3.73734	-2.09353	0.00535346	0.695954	-8.65e-05	0.994352
MANSC1	ME6	turquoise	-4.04699	0.244238	0.0183788	0.260384	0.0143493	0.226828
MAP2	ME3	brown	3.05813	3.44561	0.00975396	0.419715	0.0107136	0.239266
MAPK9	ME2	blue	3.18224	2.83339	-0.00441623	0.614304	0.00120112	0.850194
MARCO	ME6	turquoise	-1.19827	-1.40449	0.0397522	0.0355403	0.0436915	0.00895652
MATN2	ME6	turquoise	-2.21118	2.51788	0.0195686	0.228915	0.0394763	0.0112774
MAX	ME2	blue	1.93576	3.22619	0.00897524	0.431386	0.0014881	0.758277
MCFD2	ME2	blue	1.34831	2.5127	0.0162887	0.187243	0.00769012	0.332112
MDK	ME2	blue	0.496464	2.66214	0.0411335	0.0350004	0.0154719	0.0926704
MECR	ME3	brown	2.13992	2.9653	0.018617	0.201362	0.00595592	0.4099
MEGF9	ME7	yellow	0.96244	-2.12774	-0.053073	0.0407079	-0.0471735	0.0393829
MERTK	ME6	turquoise	-2.59945	-1.91269	0.0107054	0.352515	0.002367	0.800184
MESD	ME2	blue	1.8295	2.58449	0.0169164	0.207681	0.0033797	0.616604
METAP1D	ME2	blue	2.02735	2.4561	0.0175903	0.191946	0.00316928	0.614976
METAP2	ME2	blue	2.19053	2.14975	0.0209888	0.143012	0.00359921	0.64435
MIF	ME2	blue	2.23254	2.00531	0.0228911	0.148638	0.00658159	0.480363
MLN	ME6	turquoise	-2.55123	3.18374	0.00799251	0.530394	0.00940831	0.506826
MME	ME7	yellow	2.61923	-1.71236	0.0303615	0.124126	0.0395665	0.0146082
MMP1	ME2	blue	2.10904	4.41253	0.0131558	0.247788	0.0109	0.245321
MMP12	ME6	turquoise	-3.15186	1.9735	0.0764659	0.00404359	0.0302494	0.0213211
MMP7	ME6	turquoise	-1.39724	3.23497	0.0334636	0.209152	0.0223271	0.253272
MOCS2	ME3	brown	2.88773	2.1186	0.0213667	0.178761	0.0198255	0.113348
MOG	ME6	turquoise	-5.23095	-1.04859	-0.00145955	0.912782	0.0203336	0.0970218
MPO	ME5	red	1.87974	0.238659	0.0292809	0.0467224	0.0227364	0.0434172
MRC1	ME6	turquoise	-0.64178	-1.25682	0.088267	0.00238107	0.0551644	0.0135937
MRI1	ME3	brown	3.92385	3.29124	0.00852634	0.504866	-0.000322004	0.968803
MSLN	ME6	turquoise	-4.65834	2.20159	0.00965247	0.434967	0.0103353	0.314446
MSR1	ME6	turquoise	-1.62338	-0.838396	0.0570598	0.042356	0.0514499	0.0180178
MTHFSD	ME3	brown	2.90819	3.0029	0.0156375	0.255876	0.00410218	0.688381
MTIF3	ME3	brown	2.2955	3.18604	0.0147118	0.20212	0.0025111	0.724724
MTSS2	ME3	brown	3.00322	2.91628	0.0109401	0.357434	0.0124134	0.194569
MTUS1	ME7	yellow	2.91262	-1.45308	0.00558722	0.62687	0.0182465	0.0493886
MVK	ME2	blue	1.73507	1.44057	0.0355738	0.0684867	0.0442113	0.00886797
MYDGF	ME3	brown	1.94059	2.45071	0.0276076	0.0841887	0.00904905	0.391808
MZB1	ME6	turquoise	-0.933098	3.46528	0.0319533	0.0868473	0.0163947	0.125692
NAA80	ME3	brown	2.273	2.44264	0.0173222	0.19382	0.00776881	0.410108
NACC1	ME3	brown	3.45988	3.26465	0.0025133	0.780233	0.00245994	0.750267
NAGPA	ME7	yellow	2.89366	-2.56345	0.00290754	0.884137	-0.0130084	0.448694
NBL1	ME6	turquoise	-2.8081	0.340853	0.00440643	0.559872	0.00618376	0.455693
NCR3LG1	ME6	turquoise	-4.25129	-0.523781	0.0135379	0.256815	0.0202479	0.122236
NCS1	ME6	turquoise	-1.45454	-1.2777	-0.0518067	0.0377819	-0.0452976	0.0410084
NDUFB7	ME3	brown	2.36803	3.09016	0.0106891	0.313539	0.00307469	0.599585
NECTIN2	ME6	turquoise	-0.97037	1.14252	0.0526962	0.0119681	0.0529635	0.00283247
NECTIN4	ME6	turquoise	-3.32058	0.258905	0.0267389	0.0851603	0.0350641	0.0156433
NEFL	ME6	turquoise	-4.54526	-0.046327	0.00639695	0.749159	0.0125342	0.342774
NFASC	ME6	turquoise	-1.05644	-2.05022	0.0102412	0.4602	0.0235582	0.0599855
NFKB1	ME3	brown	2.80927	2.82126	0.0180904	0.208909	0.0124201	0.288407
NFU1	ME3	brown	2.41169	2.89677	0.0204532	0.149585	0.00547576	0.46246
NHLRC3	ME3	brown	0.88958	0.681012	0.0765324	0.00277004	0.0698293	0.00295356
NID1	ME2	blue	0.638295	3.09551	0.0340914	0.0474924	0.0127624	0.222298
NID2	ME2	blue	1.76408	4.25243	-0.00319815	0.689743	-0.00114295	0.76426
NOMO1	ME7	yellow	-0.0926166	0.291189	0.0559469	0.00805113	0.0496752	0.00324704
NOS1	ME6	turquoise	-2.40476	-1.91492	0.00409998	0.660445	0.00659197	0.369973
NPC2	ME6	turquoise	-1.50884	0.766743	0.0147144	0.361236	0.024811	0.0226213
NPDC1	ME6	turquoise	-2.31314	0.455111	0.0112097	0.56143	0.0389638	0.0150481
NPL	ME2	blue	1.25035	0.512029	0.00548884	0.806601	0.021106	0.162388
NPY	ME6	turquoise	-1.16594	3.39354	0.0199933	0.220361	-0.00931979	0.456317
NRCAM	ME6	turquoise	-2.92636	-3.17073	-0.00155538	0.835338	0.0128287	0.207014
NRP2	ME6	turquoise	-2.90365	-1.96438	0.0435131	0.0124325	0.00924227	0.365561
NT5C1A	ME2	blue	0.175406	0.871037	0.0251859	0.213286	0.0276845	0.0404812
NTRK2	ME6	turquoise	-2.89328	-3.42761	-0.00758602	0.447319	-0.00677335	0.412454
NUCB2	ME2	blue	0.953804	1.99634	0.0415337	0.0283648	0.0238474	0.0420364
NUDC	ME2	blue	2.0934	2.26794	0.0165593	0.206406	0.00389628	0.634083
NUDT16	ME3	brown	2.58651	2.29225	0.0319686	0.0487047	0.00851745	0.427049
NUDT5	ME2	blue	1.84814	1.82623	0.0237451	0.114309	0.0097536	0.282387
OCLN	ME6	turquoise	-0.195869	0.681945	0.037065	0.0858638	0.0492221	0.00339536
OGN	ME6	turquoise	-3.44114	-0.0121798	0.0147961	0.233192	0.0110231	0.230363
ORM1	ME4	green	1.40639	-1.64559	0.0446311	0.0115663	0.0342736	0.0118008
OSCAR	ME6	turquoise	-3.13564	1.47198	0.0187694	0.248913	0.0173463	0.251047
OSMR	ME6	turquoise	-3.19632	-1.88889	0.0174572	0.215214	0.0282094	0.0317029
OXCT1	ME3	brown	2.53319	3.6567	0.0350643	0.0358682	0.00807409	0.461152
P4HB	ME2	blue	1.35709	1.83576	0.0271664	0.143395	0.0221609	0.114996
PAGR1	ME3	brown	3.70027	3.16983	0.00736063	0.378666	0.00285898	0.665712
PALM	ME6	turquoise	-2.55839	-0.752618	-0.0236881	0.199898	-0.0158728	0.228188
PALM2	ME7	yellow	-0.387765	-0.289191	0.0355836	0.12869	0.057641	0.000415238
PAMR1	ME7	yellow	0.0913277	0.207698	0.0176209	0.24154	0.0277776	0.0503789
PARP1	ME5	red	3.13277	0.913196	-0.00760896	0.60382	-0.00190001	0.884767
PAXX	ME3	brown	2.01014	1.60242	0.0187453	0.134288	0.0152012	0.116673
PBLD	ME2	blue	2.88624	1.3504	0.0100821	0.29284	0.00811583	0.273275
PCBD1	ME7	yellow	1.42623	-0.3077	0.0129816	0.439216	0.0378121	0.0079267
PCBP2	ME3	brown	2.45406	2.5385	0.0197902	0.142755	0.00350515	0.694803
PCDH17	ME6	turquoise	-4.16296	-1.80139	0.0116746	0.244991	0.0137652	0.182368
PDAP1	ME3	brown	2.38007	2.44566	0.0284249	0.0783271	0.00643199	0.504722
PDCD1	ME6	turquoise	-4.07354	0.586837	0.0486197	0.0129634	0.0130707	0.218555
PDCD1LG2	ME6	turquoise	-4.64923	0.18505	0.0228894	0.109955	0.028079	0.0407721
PDCD5	ME2	blue	2.3068	1.62506	0.0159187	0.222219	0.00350638	0.71895
PDGFRA	ME6	turquoise	-4.50243	-1.81168	-0.00122443	0.915666	-0.00509503	0.593366
PDIA4	ME3	brown	1.84449	2.79479	0.0221057	0.102208	0.0105524	0.23927
PDZK1	ME7	yellow	1.60077	-2.01387	0.00444392	0.75119	0.0232409	0.0259153
PEBP1	ME1	black	2.72627	1.66069	0.015909	0.215506	0.00586285	0.533264
PECAM1	ME2	blue	0.937986	2.71853	-0.0078255	0.445052	-0.00702595	0.413393
PENK	ME6	turquoise	-3.34947	1.71509	-0.00271857	0.857075	0.0150071	0.196559
PER3	ME3	brown	3.2022	3.88543	-0.00710959	0.582404	0.00309921	0.741999
PGD	ME3	brown	3.00229	2.30294	0.0182051	0.135092	0.0073591	0.352145
PGF	ME6	turquoise	-1.90378	-0.119876	0.0387296	0.0190706	0.0316613	0.0129818
PGLYRP1	ME6	turquoise	-1.8991	3.07437	0.0045589	0.740823	0.00447268	0.728682
PHACTR2	ME3	brown	2.28567	2.86035	0.0222045	0.125278	0.00197051	0.795194
PHLDB1	ME3	brown	0.849609	2.9043	0.0134495	0.206642	0.00310798	0.657085
PHYKPL	ME3	brown	3.40711	1.95894	0.0145668	0.421647	-0.00179652	0.891113
PI3	ME6	turquoise	-3.2197	2.42945	0.0214235	0.0845725	0.0287251	0.0262304
PIGR	ME6	turquoise	-1.10606	-1.65569	0.0517174	0.0181119	0.0305063	0.0429517
PIK3AP1	ME1	black	4.04628	2.82379	0.000450838	0.965538	0.0106231	0.236612
PIK3IP1	ME6	turquoise	-2.63899	0.430587	0.0162301	0.209653	0.0280239	0.0436422
PILRA	ME6	turquoise	-2.79914	1.22658	0.0217193	0.124056	0.0344241	0.0540924
PILRB	ME6	turquoise	-3.22805	2.11448	0.00531366	0.498479	0.0133282	0.26063
PKD1	ME6	turquoise	-3.59626	-3.39508	-0.00624463	0.557752	0.00279684	0.746283
PKD2	ME3	brown	2.476	3.80363	0.0168409	0.131165	0.0003792	0.962448
PKLR	ME1	black	5.96309	1.60148	-0.0123944	0.312417	0.0111809	0.22141
PLA2G15	ME7	yellow	-0.0284641	0.502083	0.0488111	0.0312812	0.0636723	0.00141492
PLAT	ME7	yellow	0.416441	-0.069595	-0.0161348	0.460225	0.00303718	0.87072
PLAU	ME6	turquoise	-3.46749	-1.89486	0.0095736	0.338167	0.0059737	0.317168
PLAUR	ME6	turquoise	-1.80047	1.06635	0.0950759	0.00105738	0.0746847	0.00053183
PLG	ME4	green	6.25995	0.616085	-0.0186756	0.317961	0.0138849	0.329349
PLIN3	ME2	blue	1.15993	2.37628	0.023306	0.0959096	0.0105439	0.186367
PLPBP	ME2	blue	2.12368	2.00681	0.0132075	0.266589	0.00087737	0.906935
PLXNB2	ME6	turquoise	-0.395899	-1.43165	0.0225586	0.124947	0.0287796	0.0250328
PMVK	ME2	blue	2.24443	3.33229	0.00998172	0.386185	0.00100122	0.877959
PODXL2	ME6	turquoise	-5.48157	0.17672	0.010642	0.382109	0.0268986	0.0457415
POLR2F	ME5	red	0.527574	1.49311	0.0161815	0.258567	-0.00123801	0.922603
PON3	ME7	yellow	0.959267	-2.69035	0.0174661	0.10273	0.0169146	0.0487658
PPIB	ME2	blue	1.65642	2.5213	0.0159908	0.221656	0.00422033	0.547171
PPM1F	ME3	brown	2.3041	2.67397	0.0180023	0.177444	0.00252789	0.70809
PRAP1	ME7	yellow	0.119115	-0.529215	0.0156258	0.286107	0.0599678	0.0076147
PRCP	ME7	yellow	0.401285	-0.511313	-0.0115947	0.53227	0.0441983	0.00227605
PRELP	ME6	turquoise	-4.12312	-0.285851	-0.0122835	0.310423	-0.00226604	0.619472
PRG2	ME6	turquoise	-4.53494	2.00371	-0.00720122	0.723381	-0.00451192	0.723082
PRKAB1	ME2	blue	2.05572	3.74722	-0.00115226	0.89465	-0.00205815	0.76685
PRKAR2A	ME3	brown	2.46047	2.2191	0.0105287	0.386151	0.00450621	0.618335
PRKRA	ME2	blue	2.65003	1.78459	0.0238307	0.128261	0.00187529	0.85424
PROS1	ME4	green	4.61577	-0.690349	-0.00650724	0.679777	-0.0160686	0.255368
PRRT3	ME6	turquoise	-5.19119	-0.0658876	0.00182361	0.843812	0.014556	0.149045
PRSS2	ME6	turquoise	-3.81954	2.85132	-0.010568	0.351813	0.0119655	0.199344
PRSS8	ME7	yellow	-0.735484	-0.0477012	0.0790414	0.00746229	0.120411	1.58422e-05
PSAP	ME3	brown	-0.302548	1.7912	0.0335958	0.0365756	0.0309651	0.00348637
PSIP1	ME2	blue	2.53664	1.34981	0.00648412	0.596643	0.00303102	0.791143
PSME1	ME1	black	3.22845	1.80017	0.0079287	0.341699	0.00529477	0.402314
PSMG3	ME1	black	4.45407	2.08793	-0.00730489	0.462463	0.00740734	0.342228
PSPN	ME7	yellow	0.953086	-3.66628	0.0115004	0.352536	0.00341521	0.538505
PTEN	ME2	blue	3.08054	4.21413	-0.000639424	0.949992	-0.000268477	0.953563
PTGDS	ME6	turquoise	-2.55926	-0.0266736	0.0373611	0.333468	0.0143237	0.330492
PTGES2	ME3	brown	2.85577	3.25954	0.00564779	0.58674	0.000173639	0.960904
PTGR1	ME7	yellow	3.56119	0.261522	0.00213031	0.871032	0.0126681	0.25729
PTP4A3	ME7	yellow	3.33061	-0.531819	-0.00286871	0.804419	0.0143377	0.0946953
PTPN1	ME2	blue	1.83965	3.12418	0.0129315	0.272377	0.00321195	0.551144
PTPRB	ME7	yellow	3.26498	-0.906791	-0.00873205	0.506057	0.010621	0.311645
PTPRM	ME6	turquoise	-1.22442	-2.37582	0.00459214	0.617059	0.0157416	0.136749
PTPRN2	ME6	turquoise	-4.8123	-0.269645	0.0013636	0.876103	0.0175881	0.116169
PTPRS	ME6	turquoise	-4.66456	-0.951844	0.0101703	0.405644	0.0108046	0.274002
PTS	ME7	yellow	2.23232	-0.775094	-0.0181034	0.406591	0.0319993	0.058518
PVR	ME7	yellow	0.569859	-2.71523	0.0165589	0.292422	0.014933	0.205416
QDPR	ME2	blue	1.94229	1.59397	0.0166914	0.19409	0.00960565	0.306037
QPCT	ME6	turquoise	-2.32758	2.1381	0.0106448	0.262775	0.0202481	0.125615
QSOX1	ME4	green	2.53253	-3.60359	0.0044201	0.595853	0.0102516	0.123635
RARRES2	ME2	blue	0.283217	1.43114	0.0670406	0.00251962	0.0693883	0.000173261
RBFOX3	ME6	turquoise	-1.18957	-0.354104	0.00744057	0.711042	0.0277548	0.0392679
RBKS	ME1	black	3.67785	0.396563	-0.00326302	0.634836	0.00450346	0.4476
RBM17	ME3	brown	2.59968	3.08365	0.0110907	0.376087	0.00230891	0.62634
RBP5	ME7	yellow	-0.126699	-0.287356	0.0300063	0.255252	0.0672781	0.00118601
RBP7	ME5	red	1.9171	0.0673217	0.0242615	0.0933284	0.0171247	0.109316
REG1A	ME6	turquoise	-4.57038	1.53328	0.0356914	0.0291374	0.0402257	0.00297967
REG1B	ME6	turquoise	-5.01371	2.03031	0.0409351	0.0166522	0.0531008	0.00120677
REG3A	ME6	turquoise	-4.82827	1.72935	0.0609402	0.00249779	0.081809	0.000309777
REG4	ME6	turquoise	-2.50677	2.58685	0.114843	0.000311326	0.0318277	0.076353
RELT	ME6	turquoise	-1.50429	0.47918	0.0279266	0.10696	0.0169243	0.128354
RETN	ME6	turquoise	-2.6629	2.48254	-0.00944843	0.581966	-0.00791961	0.575676
RFC4	ME3	brown	3.75134	3.57845	0.00326954	0.696628	0.00727626	0.312192
RGCC	ME3	brown	2.71724	2.99215	0.00479312	0.626897	0.00613898	0.451041
RIDA	ME7	yellow	1.62075	-0.32501	0.00146702	0.93807	0.0301176	0.0411276
RILP	ME2	blue	3.23556	2.1116	0.0154462	0.289323	0.00720917	0.491098
RNASE1	ME6	turquoise	-1.78708	-0.643605	0.0150236	0.286863	0.00729885	0.389147
RNASE4	ME6	turquoise	-0.820985	0.919824	0.0409303	0.0719049	0.0384868	0.00635149
RNASE6	ME6	turquoise	-2.00007	1.49098	0.0319678	0.0117586	0.0152376	0.0469746
RNASET2	ME6	turquoise	-1.14298	1.25639	0.0185467	0.136771	0.0182607	0.103654
RNF149	ME6	turquoise	-3.07933	1.21682	0.0260665	0.0937852	0.0295756	0.0315546
ROBO1	ME6	turquoise	-2.04322	-1.80643	0.00610322	0.426648	0.0115736	0.186732
RSPO3	ME6	turquoise	-1.31335	1.54814	0.0120665	0.284226	0.00863669	0.257854
RTBDN	ME6	turquoise	-4.8709	-0.0207622	-0.000538777	0.950758	0.00603344	0.423937
RTN4IP1	ME3	brown	2.45858	3.01177	0.0204411	0.124739	0.00377357	0.615394
RTN4R	ME6	turquoise	-0.748389	-0.850978	0.00345161	0.628623	0.00280704	0.60071
S100A11	ME5	red	2.80839	0.349024	0.00639599	0.440467	0.00740984	0.25402
S100A12	ME5	red	4.67011	1.36412	0.0219502	0.112657	0.0202547	0.0764764
S100P	ME5	red	-0.383676	4.27139	0.0101808	0.253956	0.0122539	0.228177
SCAMP3	ME2	blue	1.50062	2.58781	0.0152934	0.190646	0.0041549	0.582528
SCARA5	ME6	turquoise	-2.3837	-0.636901	0.00347766	0.800658	-0.00868524	0.438009
SCARB2	ME6	turquoise	-2.29137	-0.0231451	0.0424538	0.0362096	0.0390624	0.0256379
SCARF1	ME2	blue	1.01772	2.3132	0.0201491	0.141976	0.0149462	0.145507
SCARF2	ME6	turquoise	-3.56252	-0.816082	0.00447106	0.572045	0.00905112	0.287409
SCG2	ME6	turquoise	-4.88961	0.46346	0.00469803	0.589783	0.0060247	0.522187
SCLY	ME7	yellow	1.82937	-0.201281	0.0196944	0.357585	0.0492328	0.0032565
SCPEP1	ME3	brown	2.16666	1.57101	0.0352168	0.0477904	0.0231082	0.0621723
SCRG1	ME6	turquoise	-2.55396	-0.959166	0.0150969	0.378598	0.0219269	0.0575094
SDC1	ME6	turquoise	-2.65947	-1.26314	0.035258	0.0339563	0.0353561	0.00679449
SDHB	ME3	brown	3.8711	2.4643	0.0195462	0.0990445	0.00629952	0.384024
SELE	ME7	yellow	0.668951	-0.946884	0.0065044	0.604559	0.0373111	0.0345951
SELENOP	ME4	green	6.61289	-4.44412	0.00839797	0.442951	-0.000591025	0.944636
SEMA3F	ME6	turquoise	-2.03764	-0.311323	0.0172487	0.206752	0.0214017	0.156391
SEMA4D	ME2	blue	1.33705	3.16706	-0.00381926	0.769896	-0.0021847	0.767018
SEMA7A	ME6	turquoise	-1.74256	-1.8736	0.000188552	0.973195	0.000296218	0.967691
SEPTIN8	ME1	black	1.08239	1.19016	0.0372514	0.0713716	0.0150269	0.409755
SERPINA1	ME4	green	6.54508	-0.219699	0.00258479	0.73507	0.00560451	0.364993
SERPINA3	ME4	green	1.0981	5.70256	0.0106843	0.360546	0.0144048	0.114903
SERPINA4	ME4	green	5.54139	-0.867282	-0.0108477	0.42555	-0.012186	0.237823
SERPINA6	ME4	green	2.26818	-5.49286	-0.00115686	0.924354	0.00507331	0.585926
SERPINB8	ME5	red	0.413686	1.20816	0.0101712	0.326147	0.0128276	0.168368
SERPINC1	ME4	green	7.50262	-2.9283	-0.0154969	0.330394	-0.0223544	0.0700819
SERPIND1	ME4	green	4.19607	0.328064	0.0152553	0.334034	0.0453815	0.00881809
SERPINE1	ME2	blue	0.993901	3.08004	0.0170596	0.222161	0.00876676	0.370132
SERPINF1	ME7	yellow	-0.312886	-0.137735	0.0146696	0.356899	0.044684	0.00617614
SERPING1	ME4	green	5.26913	1.4886	-0.0199948	0.37321	0.0123391	0.547636
SERPINH1	ME3	brown	2.54321	3.45352	0.018899	0.148575	0.00832236	0.323212
SFRP1	ME2	blue	-0.514161	2.3069	-0.00157126	0.905709	0.00447913	0.663762
SGSH	ME7	yellow	3.23844	-1.85621	-0.00877094	0.594258	0.0302827	0.0225426
SH3GLB2	ME3	brown	3.98907	2.55501	0.00810326	0.58291	0.00717404	0.559605
SHBG	ME7	yellow	3.06981	-2.97204	0.00176788	0.728996	0.0093431	0.370706
SHISA5	ME6	turquoise	-2.01306	-0.0264013	0.0246068	0.0693694	0.0271537	0.00689676
SHMT1	ME2	blue	2.93179	1.93704	0.0182244	0.183056	0.00617897	0.472942
SIAE	ME2	blue	1.32945	1.99313	0.0199422	0.166435	0.0130639	0.17541
SIGLEC1	ME6	turquoise	-2.17088	-0.58388	0.0277826	0.0957475	0.0354818	0.0409528
SIGLEC10	ME6	turquoise	-3.0034	-0.615745	0.0141011	0.217013	0.01291	0.176831
SIGLEC7	ME6	turquoise	-0.66665	-1.05411	-0.00337803	0.807693	0.0176659	0.14059
SIGLEC8	ME6	turquoise	-1.26222	-1.90658	0.0246356	0.111451	0.0118987	0.235735
SIRPB1	ME6	turquoise	-3.19295	1.03055	0.0180492	0.15576	0.0256627	0.0902957
SIRT2	ME2	blue	2.08852	2.3649	0.0205864	0.148087	0.00319139	0.664663
SLAMF6	ME2	blue	0.732036	4.03821	0.0142428	0.222489	0.0070064	0.297027
SLAMF8	ME6	turquoise	-2.78418	2.66016	0.0564567	0.0165732	0.0356423	0.0271261
SLC27A4	ME2	blue	2.75459	3.97653	0.0181431	0.0793295	-0.000150926	0.981493
SLC39A5	ME6	turquoise	-0.927975	-1.70756	0.0219179	0.118866	-0.00616471	0.488978
SLURP1	ME6	turquoise	-3.69337	3.02932	0.00683181	0.482983	0.00374324	0.574882
SMAD3	ME3	brown	2.75609	3.60618	0.00310228	0.732906	0.00103859	0.805012
SMNDC1	ME5	red	4.0499	1.50055	-0.00700059	0.594094	-0.00344042	0.709011
SMOC1	ME6	turquoise	-1.06754	0.801842	0.102264	0.000212085	0.067734	0.000783631
SMPD1	ME7	yellow	1.88652	-2.51049	0.0517364	0.0207515	0.0514701	0.00810177
SNCA	ME3	brown	3.07368	2.00558	0.0237263	0.114578	0.0125421	0.268035
SNRPB2	ME5	red	3.40806	1.02959	0.00169307	0.918467	0.0102585	0.334028
SNX15	ME3	brown	3.5346	2.28313	0.00591254	0.599155	0.0106465	0.235273
SNX2	ME3	brown	3.4694	4.07751	0.00465488	0.525079	0.00852892	0.242714
SOD2	ME2	blue	3.07884	1.29718	0.0301098	0.0564644	0.0155033	0.137777
SORCS2	ME6	turquoise	-3.60671	0.720157	0.0150395	0.230176	0.0214342	0.0873529
SORD	ME7	yellow	2.53066	0.305983	0.00375798	0.7712	0.0260628	0.0441958
SORT1	ME2	blue	0.797679	2.29772	0.0195127	0.20122	0.0177944	0.11547
SPINK1	ME6	turquoise	-3.7267	1.70757	0.0535668	0.00887349	0.058989	0.00119179
SPINK4	ME6	turquoise	-4.406	2.29742	0.0416083	0.0222256	0.0382346	0.012791
SPINK6	ME6	turquoise	-3.53629	2.73317	-0.0187341	0.168788	0.00365175	0.703973
SPINT1	ME6	turquoise	-2.80653	-1.68563	0.00776922	0.632871	0.0294714	0.0179984
SPINT2	ME2	blue	0.435432	2.24415	0.0188321	0.169476	0.0114893	0.220418
SPON1	ME6	turquoise	-3.05577	-1.09942	0.0955861	0.00129959	0.0367201	0.0468288
SPON2	ME6	turquoise	-2.58957	-0.461964	0.00933455	0.651917	0.0355471	0.0359126
SPP1	ME6	turquoise	-4.53962	-0.439781	0.0512153	0.0499472	0.0733201	0.000899469
SPRY2	ME2	blue	1.95613	3.04444	0.00478514	0.708282	0.000774202	0.848155
SPTLC1	ME3	brown	3.30357	4.03316	-0.00377025	0.685412	-0.00655775	0.486162
SRP14	ME5	red	3.32449	1.47057	-0.00138012	0.929468	-0.00831667	0.453431
SSC5D	ME7	yellow	0.854948	-0.356492	0.0151185	0.56004	0.0304195	0.142725
SSNA1	ME3	brown	3.1841	2.26392	0.0237573	0.156408	0.00135528	0.919814
ST6GAL1	ME2	blue	0.192028	1.81393	0.0521403	0.00832913	0.0544766	0.0011978
STAB2	ME7	yellow	1.05738	-0.445978	0.0271147	0.0811886	0.0379741	0.0199548
STC1	ME6	turquoise	-0.915867	-0.226755	-0.00701803	0.711002	-0.00085393	0.952232
STK24	ME2	blue	2.12975	3.37958	0.0183389	0.212139	0.00457582	0.487179
STX16	ME2	blue	3.50146	3.79331	0.0106823	0.39577	0.000798032	0.92727
STX4	ME2	blue	3.05751	2.13709	0.00603437	0.440526	0.00234802	0.677354
STX8	ME2	blue	1.58765	3.43751	0.00149464	0.845698	0.00485852	0.464903
SULT2A1	ME7	yellow	0.846058	-1.96949	-0.00381786	0.822591	0.0283881	0.0198507
SUMF2	ME2	blue	0.972865	2.55541	0.0192864	0.188468	0.0109277	0.323407
SUOX	ME7	yellow	2.64326	0.525969	-0.0154227	0.251729	0.022955	0.0373173
SYAP1	ME3	brown	2.63529	2.14812	0.0145419	0.263179	0.0107865	0.275389
TAFA5	ME6	turquoise	-3.39138	0.357005	-0.010077	0.635868	-0.0122375	0.465732
TALDO1	ME3	brown	2.39578	1.58146	0.023958	0.112002	0.0178139	0.152884
TARBP2	ME2	blue	1.81393	2.41906	0.0150094	0.209081	0.00561282	0.446837
TBCB	ME2	blue	1.97022	2.64254	0.0132459	0.284233	-0.000538891	0.93941
TCOF1	ME5	red	1.88778	-0.623867	-0.0277574	0.144408	-0.00387457	0.802712
TCTN3	ME7	yellow	3.69264	-1.15052	0.0128007	0.465259	0.0166918	0.251836
TF	ME4	green	7.579	2.05315	-0.0136669	0.267574	0.00958882	0.350503
TFF1	ME6	turquoise	-4.47447	1.31676	0.0454206	0.0537423	0.062966	0.00167254
TFF2	ME6	turquoise	-4.84703	0.901385	0.0349982	0.122805	0.0503666	0.0138687
TFF3	ME6	turquoise	-4.016	2.21898	0.0274175	0.0459608	0.0307969	0.00431195
TFPI	ME2	blue	0.663996	0.555859	-0.0113591	0.519429	0.0012633	0.915961
TFPI2	ME6	turquoise	-1.62612	2.63086	0.0190236	0.0637868	0.0266575	0.00390633
TGFA	ME6	turquoise	-0.743204	2.69066	0.0635831	0.0141902	0.0312001	0.0210339
TGFB1	ME2	blue	0.796059	1.92446	0.0377308	0.0450533	0.0241349	0.0499265
TGFBI	ME7	yellow	0.562123	-2.27773	-0.00911508	0.509383	-0.00928036	0.387644
TGFBR2	ME6	turquoise	-2.37391	0.226193	0.0239639	0.12747	0.0375939	0.0178288
TGOLN2	ME6	turquoise	-4.02123	0.793884	0.00975063	0.412068	0.0138892	0.167223
THBD	ME6	turquoise	-2.34357	-0.179011	0.0147983	0.223305	0.0151049	0.17264
THBS2	ME6	turquoise	-0.464593	-2.25626	0.036822	0.0232687	0.0349796	0.00768024
THOP1	ME1	black	2.33258	0.371421	-0.00173281	0.899986	0.0108456	0.321475
THPO	ME2	blue	1.56478	3.96593	0.00905825	0.417233	0.00719174	0.402224
THY1	ME6	turquoise	-3.28386	-0.160093	-0.00083365	0.868499	0.0046379	0.51977
TIMD4	ME6	turquoise	-3.03628	-1.54951	0.00693291	0.613681	0.00517383	0.610196
TIMM10	ME3	brown	2.39151	3.29068	0.018333	0.183771	0.00570988	0.600601
TIMP1	ME2	blue	-0.400683	1.26707	0.0370459	0.026475	0.0385303	0.010377
TIMP3	ME2	blue	1.35003	3.98783	0.00903501	0.466821	0.00677366	0.477625
TMSB10	ME2	blue	1.26234	2.09865	0.0233938	0.132256	0.00407907	0.672561
TNF	ME6	turquoise	-1.46376	2.09138	0.0667672	0.00023424	0.0454012	0.000114511
TNFAIP2	ME3	brown	2.78972	1.87423	0.0206645	0.110077	0.00426654	0.66423
TNFRSF10A	ME6	turquoise	-1.85752	1.2725	0.0313166	0.0958592	0.0621647	0.0002616
TNFRSF10B	ME6	turquoise	-2.42754	1.33949	0.0097841	0.467884	0.0196671	0.00337205
TNFRSF11A	ME6	turquoise	-1.74538	0.862274	0.0256086	0.138418	0.0407977	0.0123883
TNFRSF11B	ME6	turquoise	-1.98877	-1.62214	0.0274479	0.176233	0.0491941	0.00571826
TNFRSF12A	ME6	turquoise	-1.56289	0.176958	0.0313632	0.263172	0.052909	0.00981493
TNFRSF14	ME2	blue	-0.268723	1.43005	0.0526432	0.0176496	0.0448733	0.0126854
TNFRSF19	ME6	turquoise	-2.52429	0.702119	0.0136598	0.226118	0.0148022	0.139235
TNFRSF1A	ME6	turquoise	-1.94212	0.462269	0.0587093	0.0087431	0.0580509	0.002169
TNFRSF1B	ME6	turquoise	-2.1717	0.5861	0.0398575	0.00624743	0.033488	0.00215062
TNFRSF21	ME6	turquoise	-3.3194	-0.323171	0.00185342	0.81983	0.013002	0.217323
TNFRSF4	ME6	turquoise	-2.73955	0.200455	0.0501146	0.0183618	0.0342561	0.0225672
TNFRSF6B	ME6	turquoise	-1.39375	1.30044	0.114529	0.000108071	0.0664728	0.000405444
TNFRSF8	ME6	turquoise	-3.93439	0.973623	0.0545825	0.0103112	0.0291525	0.0233697
TNFRSF9	ME6	turquoise	-2.74841	0.727948	0.0411212	0.0189489	0.0271225	0.0234893
TNFSF13	ME2	blue	-0.71742	1.89082	0.0277566	0.113273	0.0471935	0.00614197
TNFSF13B	ME6	turquoise	-3.66889	2.25579	0.0267642	0.106286	0.0443312	0.00254819
TNFSF14	ME2	blue	1.15417	3.13673	0.0015486	0.894866	0.00125786	0.891639
TNFSF8	ME6	turquoise	-4.81637	-1.50567	0.0210778	0.154007	0.00574258	0.408239
TOMM20	ME3	brown	2.67533	2.37333	0.0316357	0.0800802	0.019317	0.180327
TPP1	ME2	blue	0.669294	2.4906	0.0361286	0.0418578	0.0368903	0.00236549
TPR	ME5	red	4.14917	1.65666	0.00654199	0.487868	0.00908116	0.191096
TREM2	ME6	turquoise	-1.99772	-0.984454	0.0376896	0.0564365	0.0547454	0.0019519
TREML1	ME3	brown	1.74684	3.47211	0.00784072	0.490965	0.00228025	0.64559
TREML2	ME2	blue	-0.0221913	2.13064	-0.0126982	0.379418	-0.00732	0.422098
TRIAP1	ME2	blue	1.54802	2.26	0.0229563	0.112697	0.00543396	0.511076
TRIM24	ME3	brown	3.43439	3.53106	0.00540534	0.431773	0.0083636	0.303029
TSPAN8	ME7	yellow	1.97193	-4.30206	-0.0148494	0.488213	0.000164419	0.992456
TSPYL1	ME3	brown	3.37569	3.05288	0.0136991	0.226325	0.00165873	0.840133
TTR	ME4	green	5.84282	-1.58693	8.98e-05	0.992901	0.0116008	0.26443
TXLNA	ME2	blue	1.92512	2.32363	0.0163974	0.212958	0.00894347	0.324587
TXNDC5	ME2	blue	1.42172	2.31092	0.0307018	0.0627695	0.0164027	0.114481
TYMP	ME2	blue	1.41137	2.73116	0.0195753	0.130758	0.00313303	0.652403
TYRO3	ME6	turquoise	-3.93597	-2.30591	0.00362783	0.77794	0.00292363	0.753798
UBE2L6	ME3	brown	1.7304	2.09623	0.0277032	0.0781545	0.0181961	0.110194
UFD1	ME3	brown	2.19346	2.54633	0.0166679	0.194151	0.00135501	0.875923
ULBP2	ME6	turquoise	-3.21658	0.721498	0.0147312	0.301824	0.0166621	0.293239
UPB1	ME7	yellow	1.87894	-1.47235	-0.010452	0.602204	0.0269921	0.0724722
VASH1	ME2	blue	1.72301	3.06341	0.0110757	0.298346	0.000265878	0.968775
VASP	ME3	brown	2.49671	2.77939	0.0186494	0.146632	0.00599374	0.408969
VCAM1	ME6	turquoise	-3.85651	-0.411653	0.0182506	0.187739	0.018237	0.161789
VEGFA	ME2	blue	0.493221	3.07166	0.0340538	0.0451245	0.0189515	0.102162
VEGFC	ME2	blue	1.14255	3.43359	0.0102551	0.377866	0.0029803	0.590528
VSIG2	ME6	turquoise	-5.08754	1.22964	0.0390357	0.115327	0.0819728	0.000238554
VSIG4	ME6	turquoise	-2.26424	0.735277	0.0596664	0.012551	0.0496129	0.00870244
VSNL1	ME7	yellow	1.7981	-1.99598	0.000610588	0.954225	0.00682141	0.400492
VTI1A	ME3	brown	2.77531	2.16417	0.0102594	0.348662	0.00769763	0.35455
VWA1	ME7	yellow	0.927527	0.00149788	0.0629565	0.0185099	0.0846963	0.000491254
VWC2	ME6	turquoise	-3.60873	0.488691	-0.00284038	0.7504	0.0023191	0.766837
WARS	ME2	blue	0.575605	2.82236	0.0381547	0.0354805	0.0252719	0.0418674
WASF3	ME2	blue	3.42275	3.80577	0.00101117	0.845858	0.00164766	0.796585
WFDC2	ME6	turquoise	-3.0177	0.750896	0.0532416	0.00827772	0.0499664	0.00192192
XCL1	ME6	turquoise	-4.11979	2.41549	0.012134	0.190324	0.00793846	0.198261
XG	ME6	turquoise	-3.99979	-1.23661	-0.0158853	0.153229	0.00157339	0.79683
YAP1	ME6	turquoise	-1.55935	-0.205726	0.0171217	0.386679	0.0173333	0.255976
YARS1	ME3	brown	2.15029	2.81676	0.0235857	0.139481	0.00803731	0.451938
ZBTB17	ME5	red	0.666829	1.20401	0.0103068	0.412211	0.0196274	0.0476756
ZHX2	ME5	red	4.27061	1.25396	-0.00415197	0.682788	0.00192542	0.78062
ZNRD2	ME3	brown	2.98624	3.72603	0.0105112	0.343595	0.0194642	0.0815214

## Sheet: Table S6
Table S6. Mediation effects of WGCNA modules in the association between sleep patterns and IBD
Independent exposure	Dependent outcome	Mediator module	Mediation effects (%)	P value
Chronotype	CD	ME1	1.04 (-1.25, 4.05)	0.440751
		ME2	0.00 (-1.97, 2.50)	0.996726
		ME3	0.40 (-1.02, 2.58)	0.637961
		ME4	1.26 (-1.12, 4.56)	0.370532
		ME5	0.20 (-1.15, 1.72)	0.752929
		ME6	8.04 (2.08, 14.77)	0.0151341
		ME7	9.13 (3.35, 16.39)	0.00522555
	UC	ME1	-1.00 (-3.70, 0.85)	0.369151
		ME2	0.00 (-1.81, 1.68)	0.996764
		ME3	0.47 (-0.79, 2.07)	0.517466
		ME4	-0.16 (-1.40, 0.86)	0.761708
		ME5	0.06 (-1.13, 1.20)	0.912313
		ME6	3.53 (0.68, 7.39)	0.040247
		ME7	2.12 (-1.50, 6.58)	0.275779
Daytime sleep	CD	ME1	1.08 (-1.47, 5.18)	0.488654
		ME2	2.53 (-0.58, 8.80)	0.314135
		ME3	0.64 (-1.43, 4.62)	0.666493
		ME4	-1.56 (-6.40, 2.34)	0.474618
		ME5	0.41 (-2.38, 2.95)	0.739008
		ME6	21.03 (8.87, 37.76)	0.00717369
		ME7	3.10 (-3.64, 11.59)	0.417401
	UC	ME1	-2.18 (-9.44, 1.97)	0.465673
		ME2	4.32 (-0.55, 13.88)	0.260881
		ME3	1.62 (-1.65, 8.47)	0.534523
		ME4	0.40 (-2.41, 3.98)	0.797582
		ME5	0.28 (-4.52, 4.57)	0.893193
		ME6	21.53 (6.19, 40.00)	0.0152939
		ME7	1.61 (-2.51, 9.08)	0.560449
Insomnia	CD	ME1	1.06 (-2.00, 5.02)	0.537698
		ME2	3.69 (-1.04, 10.32)	0.227133
		ME3	1.45 (-2.97, 6.86)	0.538778
		ME4	9.80 (0.40, 21.11)	0.0643021
		ME5	0.80 (-3.72, 4.64)	0.696117
		ME6	16.46 (4.39, 32.03)	0.0241977
		ME7	22.37 (8.60, 36.45)	0.00196737
	UC	ME1	-0.64 (-3.05, 0.77)	0.518239
		ME2	1.88 (-0.34, 4.99)	0.175401
		ME3	1.11 (-0.77, 3.95)	0.345075
		ME4	-0.84 (-5.16, 2.94)	0.673205
		ME5	0.16 (-2.58, 2.34)	0.886963
		ME6	4.36 (0.74, 8.95)	0.0520415
		ME7	3.23 (-2.06, 9.41)	0.257091
Sleep duration	CD	ME1	0.98 (-1.45, 3.72)	0.436357
		ME2	1.15 (-0.33, 3.51)	0.243049
		ME3	0.49 (-1.11, 2.52)	0.563284
		ME4	1.65 (-0.15, 4.31)	0.149836
		ME5	0.39 (-2.20, 2.29)	0.720764
		ME6	7.30 (2.90, 11.88)	0.00215914
		ME7	7.98 (3.14, 13.11)	0.00150004
	UC	ME1	-1.61 (-5.09, 1.32)	0.34012
		ME2	1.49 (-0.29, 4.58)	0.236491
		ME3	0.96 (-0.75, 3.41)	0.37042
		ME4	-0.34 (-2.54, 1.36)	0.712503
		ME5	0.18 (-3.23, 2.95)	0.905946
		ME6	5.44 (1.49, 10.84)	0.0191044
		ME7	3.09 (-2.17, 8.86)	0.265324
